# Supplementary material for: Metal-organic frameworks with photocatalytic bactericidal activity for integrated air cleaning
Source: Nat Commun. 2019 May 16;10:2177. doi: 10.1038/s41467-019-10218-9 (PMC6522529; doi:10.1038/s41467-019-10218-9)
Supplement: Supplementary file 3 — Source Data [file 41467_2019_10218_MOESM3_ESM.xlsx]

## Sheet: 工作表1
Figure 2a
	C/C0	Error bar	C/C0	Error bar
MIL-100	0.54333	0.01886	0.67667	0.0411
NH2-MIL-125	0.65333	0.08807	0.81333	0.03629
NH2-UIO-66	0.0021	0.000864112	0.71667	0.05907
ZIF-11	0.00701	0.00178	0.326	0.00535
ZIF-8	8.3e-07	1e-08	0.475	0.14309
Figure 2b
Time/min	Dark with ZIF-8	Error bar	Light wihout ZIF-8	Error bar	Light with ZIF-8	Error bar
0	1	0	1	0	1	0
30	0.765	0.10332	0.46	0.04	0.077	0.05981
60	0.79	0.21	0.48667	0.04619	0.00295	0.00196
90	0.45667	0.04509	0.36333	0.06658	1.65e-05	1.2789e-05
120	0.475	0.14309	0.23667	0.07234	8.3e-07	0
Figure 2c
	Dark	Error bar	Light	Error bar
E.coli	1	0.1	0.23667	0.07234
Zn2+	0.21233	0.00772	0.06533	0.01592
H-MeIm	0.675	0.1744	0.26333	0.0165
ZIF-8	0.475	0.14309	8.3e-07	2e-08
Figure 2d
Time/min	TiO2	Error bar	ZnO	Error bar	ZIF-8	Error bar
0	1	0	1	0	1	0
30	0.15833	0.12045	0.08192	0.00577	0.077	0.05981
60	0.05967	0.09989	0.02133	0.00611	0.00295	0.00196
90	0.00783	0.01098	0.00065	0.000132288	1.65e-05	1.2789e-05
120	0.00197	0.00106	0.00021	0.000117898	8.3e-07	0

## Sheet: 工作表2
Figure 3b				Figure 3c
Magnetic field (G)	Dark-N2	LIght-N2	Light-air	Time/min	H2O2 /µM	ln(C0,NBT/CNBT)
3460	1717.89	1189.45	681.369	0	0	0
3460.1	698.888	1695.45	391.369	30	2.2	0.0812
3460.2	962.888	2242.45	699.369	60	3.6	0.3419
3460.29	510.888	804.451	1042.37	90	4.7	0.89654
3460.39	556.888	1118.45	1086.37	120	6.2	1.15484
3460.49	879.888	3383.45	1072.37	Figure 3d
3460.59	2328.89	3225.45	1985.37	Quenching condition	K/min-1
3460.68	-407.112	1484.45	940.369	No scavenger	0.05407
3460.78	355.888	1888.45	1271.37	IPA → •OH	0.05436
3460.88	1225.89	1978.45	673.369	L-His → 1O2	0.04436
3460.98	-572.112	2639.45	40.3691	Cr(VI) → e‒	0.02677
3461.08	1079.89	1624.45	1442.37	Oxalate → h+	0.02358
3461.17	2227.89	1585.45	-220.631	SOD → •O2‒	0.02393
3461.27	237.888	2861.45	-661.631	CAT → H2O2	0.01717
3461.37	-62.1123	1564.45	-501.631	Figure 3d
3461.47	281.888	809.451	2200.37	Wavelength/nm	H2O2 /µM	Error bar	Wavelength/nm	Absorbance	Normalized
3461.56	-25.1123	1582.45	1881.37	313	1.59667	0.01247	313	0.07938	1
3461.66	482.888	3185.45	-293.631	325	1.58667	0.00943	313.1	0.07934	0.99921
3461.76	805.888	2399.45	314.369	334	1.57333	0.02055	313.2	0.07932	0.99866
3461.86	1368.89	1864.45	854.369	350	1.54	0.02449	313.3	0.07927	0.99767
3461.96	448.888	1605.45	2475.37	365	1.41667	0.02494	313.4	0.07924	0.99718
3462.05	1486.89	1135.45	262.369	375	1.28333	0.02494	313.5	0.07922	0.99674
3462.15	1886.89	3064.45	512.369	380	1.06667	0.04784	313.6	0.07919	0.99607
3462.25	2413.89	1634.45	-1032.63				313.7	0.07915	0.99522
3462.35	442.888	813.451	978.369				313.8	0.07911	0.9945
3462.44	1460.89	2384.45	1237.37				313.9	0.07908	0.99383
3462.54	1818.89	1919.45	202.369				314	0.07904	0.99298
3462.64	31.8877	2245.45	-289.631				314.1	0.07899	0.99211
3462.74	730.888	1556.45	1080.37				314.2	0.07897	0.99171
3462.83	270.888	1545.45	1677.37				314.3	0.07892	0.99058
3462.93	-819.112	2236.45	2527.37				314.4	0.0789	0.99019
3463.03	985.888	1692.45	-90.6309				314.5	0.07887	0.98947
3463.13	96.8877	1267.45	628.369				314.6	0.07883	0.98885
3463.23	1910.89	1546.45	-393.631				314.7	0.07879	0.98801
3463.32	880.888	-373.549	972.369				314.8	0.07876	0.98732
3463.42	584.888	635.451	2660.37				314.9	0.07872	0.9866
3463.52	406.888	2190.45	1776.37				315	0.07869	0.98592
3463.62	-634.112	1602.45	-718.631				315.1	0.07865	0.98501
3463.71	116.888	753.451	816.369				315.2	0.07862	0.98443
3463.81	1792.89	625.451	1175.37				315.3	0.07857	0.98341
3463.91	943.888	2523.45	-455.631				315.4	0.07856	0.98324
3464.01	-96.1123	2531.45	591.369				315.5	0.07853	0.98253
3464.11	-180.112	1472.45	-494.631				315.6	0.07849	0.98178
3464.2	18.8877	3691.45	-398.631				315.7	0.07845	0.98105
3464.3	1214.89	3863.45	-896.631				315.8	0.07843	0.98053
3464.4	407.888	1120.45	825.369				315.9	0.07839	0.97972
3464.5	1473.89	300.451	2083.37				316	0.07835	0.97888
3464.59	981.888	382.451	1799.37				316.1	0.07831	0.97808
3464.69	1561.89	1553.45	59.3691				316.2	0.07828	0.97761
3464.79	2413.89	3210.45	71.3691				316.3	0.07826	0.97713
3464.89	-293.112	2818.45	1104.37				316.4	0.07823	0.97648
3464.99	67.8877	692.451	482.369				316.5	0.07818	0.97541
3465.08	-290.112	1065.45	1257.37				316.6	0.07814	0.97471
3465.18	281.888	2056.45	-54.6309				316.7	0.07811	0.97399
3465.28	740.888	889.451	646.369				316.8	0.07808	0.97352
3465.38	136.888	3039.45	-508.631				316.9	0.07805	0.97275
3465.47	-910.112	4189.45	654.369				317	0.07802	0.9722
3465.57	143.888	3162.45	198.369				317.1	0.078	0.97175
3465.67	740.888	1720.45	1428.37				317.2	0.07796	0.97108
3465.77	605.888	4426.45	843.369				317.3	0.07793	0.97047
3465.86	805.888	2500.45	-320.631				317.4	0.07789	0.96963
3465.96	1299.89	2743.45	974.369				317.5	0.07785	0.96872
3466.06	1089.89	3277.45	668.369				317.6	0.07783	0.96835
3466.16	791.888	1988.45	807.369				317.7	0.07779	0.96745
3466.26	1170.89	3080.45	-1327.63				317.8	0.07776	0.96687
3466.35	-1099.11	2780.45	263.369				317.9	0.07771	0.96593
3466.45	-758.112	-310.549	146.369				318	0.07768	0.96532
3466.55	-146.112	1638.45	-490.631				318.1	0.07766	0.96486
3466.65	-4.11231	1962.45	11.3691				318.2	0.07761	0.96386
3466.74	78.8877	1009.45	443.369				318.3	0.07758	0.96328
3466.84	2274.89	1423.45	1671.37				318.4	0.07755	0.96257
3466.94	712.888	832.451	1829.37				318.5	0.07751	0.96187
3467.04	21.8877	3526.45	628.369				318.6	0.0775	0.96153
3467.14	1035.89	1667.45	-804.631				318.7	0.07746	0.96078
3467.23	2578.89	402.451	590.369				318.8	0.07743	0.96018
3467.33	3057.89	3203.45	2953.37				318.9	0.0774	0.95947
3467.43	-252.112	3069.45	1236.37				319	0.07735	0.95864
3467.53	1350.89	2142.45	2723.37				319.1	0.07731	0.95762
3467.62	1062.89	1849.45	631.369				319.2	0.07726	0.95663
3467.72	291.888	2188.45	1882.37				319.3	0.07723	0.9561
3467.82	1246.89	4550.45	1596.37				319.4	0.07718	0.95515
3467.92	1037.89	922.451	1513.37				319.5	0.07715	0.95453
3468.02	1281.89	-220.549	814.369				319.6	0.07713	0.95403
3468.11	-286.112	1849.45	1457.37				319.7	0.07709	0.95332
3468.21	-976.112	2401.45	-830.631				319.8	0.07706	0.95255
3468.31	-634.112	3995.45	863.369				319.9	0.07703	0.95191
3468.41	415.888	2460.45	1305.37				320	0.077	0.95132
3468.5	-97.1123	793.451	641.369				320.1	0.07698	0.95092
3468.6	886.888	2521.45	-2352.63				320.2	0.07697	0.95076
3468.7	-126.112	1824.45	-1806.63				320.3	0.07694	0.95015
3468.8	-743.112	490.451	-735.631				320.4	0.07691	0.94948
3468.9	-528.112	2019.45	-978.631				320.5	0.07688	0.94901
3468.99	-887.112	2883.45	2014.37				320.6	0.07685	0.94828
3469.09	936.888	1584.45	2226.37				320.7	0.07681	0.94746
3469.19	488.888	1899.45	2014.37				320.8	0.07677	0.94668
3469.29	709.888	704.451	-340.631				320.9	0.07673	0.94596
3469.38	2745.89	2105.45	62.3691				321	0.07671	0.94542
3469.48	1587.89	1765.45	192.369				321.1	0.07667	0.94472
3469.58	71.8877	2852.45	-1280.63				321.2	0.07663	0.94376
3469.68	-166.112	3378.45	-660.631				321.3	0.07659	0.94303
3469.78	752.888	4008.45	66.3691				321.4	0.07657	0.94254
3469.87	1442.89	1790.45	1600.37				321.5	0.07654	0.94208
3469.97	1415.89	1895.45	-371.631				321.6	0.07651	0.94136
3470.07	1611.89	3606.45	-1706.63				321.7	0.07648	0.9408
3470.17	58.8877	2513.45	609.369				321.8	0.07645	0.94015
3470.26	1230.89	2869.45	107.369				321.9	0.07642	0.93956
3470.36	1274.89	2272.45	-1052.63				322	0.0764	0.93913
3470.46	1169.89	3687.45	2375.37				322.1	0.07637	0.93855
3470.56	44.8877	2063.45	2267.37				322.2	0.07634	0.93782
3470.66	1448.89	3283.45	2197.37				322.3	0.07631	0.93726
3470.75	435.888	2256.45	2546.37				322.4	0.07626	0.93631
3470.85	23.8877	1338.45	-191.631				322.5	0.07623	0.93578
3470.95	-903.112	1061.45	-930.631				322.6	0.07618	0.93468
3471.05	-209.112	1962.45	1138.37				322.7	0.07616	0.93419
3471.14	1198.89	2507.45	3098.37				322.8	0.07612	0.93338
3471.24	552.888	1774.45	1650.37				322.9	0.07608	0.93266
3471.34	182.888	445.451	2042.37				323	0.07605	0.93203
3471.44	1308.89	1545.45	-1145.63				323.1	0.07601	0.93127
3471.53	-135.112	1666.45	-2193.63				323.2	0.07598	0.9306
3471.63	1180.89	2496.45	-2139.63				323.3	0.07595	0.93004
3471.73	703.888	1418.45	-865.631				323.4	0.07594	0.92967
3471.83	169.888	2960.45	636.369				323.5	0.0759	0.92899
3471.93	-861.112	3023.45	229.369				323.6	0.07587	0.92842
3472.02	560.888	1497.45	344.369				323.7	0.07585	0.92795
3472.12	1199.89	1586.45	628.369				323.8	0.07581	0.92719
3472.22	670.888	1622.45	411.369				323.9	0.07578	0.92655
3472.32	-325.112	3066.45	630.369				324	0.07576	0.9261
3472.41	626.888	3048.45	2454.37				324.1	0.07573	0.92553
3472.51	-77.1123	1839.45	3534.37				324.2	0.0757	0.92481
3472.61	608.888	378.451	2575.37				324.3	0.07565	0.92385
3472.71	2330.89	3302.45	684.369				324.4	0.07562	0.92317
3472.81	-294.112	2843.45	187.369				324.5	0.07558	0.92248
3472.9	-957.112	2276.45	398.369				324.6	0.07556	0.92199
3473	934.888	1469.45	1171.37				324.7	0.07551	0.92102
3473.1	-523.112	1571.45	-217.631				324.8	0.07548	0.92046
3473.2	223.888	1802.45	1090.37				324.9	0.07545	0.91975
3473.29	911.888	2058.45	-1391.63				325	0.07542	0.91914
3473.39	1815.89	71.4512	-14.6309				325.1	0.07538	0.91837
3473.49	25.8877	2591.45	-1063.63				325.2	0.07534	0.91745
3473.59	-376.112	2418.45	-68.6309				325.3	0.07531	0.91694
3473.69	1363.89	1237.45	575.369				325.4	0.07529	0.91652
3473.78	348.888	2968.45	65.3691				325.5	0.07526	0.9159
3473.88	1872.89	1975.45	777.369				325.6	0.07522	0.91508
3473.98	150.888	2822.45	841.369				325.7	0.07519	0.91438
3474.08	1785.89	2084.45	-180.631				325.8	0.07517	0.91405
3474.17	499.888	1458.45	-383.631				325.9	0.07514	0.91347
3474.27	-209.112	1070.45	-253.631				326	0.07512	0.91295
3474.37	1417.89	2036.45	2822.37				326.1	0.07509	0.91231
3474.47	165.888	1654.45	-1552.63				326.2	0.07505	0.91165
3474.56	758.888	3486.45	-592.631				326.3	0.07503	0.91117
3474.66	607.888	3228.45	1168.37				326.4	0.07501	0.91068
3474.76	335.888	3262.45	788.369				326.5	0.07497	0.90994
3474.86	-465.112	1312.45	698.369				326.6	0.07493	0.9092
3474.96	2768.89	2034.45	-1436.63				326.7	0.07491	0.90878
3475.05	-576.112	1677.45	-408.631				326.8	0.07489	0.90823
3475.15	413.888	3188.45	61.3691				326.9	0.07485	0.9075
3475.25	-104.112	2502.45	-51.6309				327	0.07482	0.90681
3475.35	-2103.11	2396.45	11.3691				327.1	0.07479	0.90618
3475.44	-749.112	2506.45	1895.37				327.2	0.07476	0.90563
3475.54	2190.89	827.451	692.369				327.3	0.07472	0.90494
3475.64	74.8877	1209.45	981.369				327.4	0.07471	0.90456
3475.74	1826.89	-128.549	622.369				327.5	0.07467	0.90377
3475.84	1024.89	2877.45	728.369				327.6	0.07465	0.90338
3475.93	61.8877	1638.45	1535.37				327.7	0.07462	0.90282
3476.03	611.888	1465.45	1036.37				327.8	0.07458	0.90205
3476.13	953.888	2335.45	-1392.63				327.9	0.07455	0.90136
3476.23	633.888	2248.45	-617.631				328	0.07452	0.90084
3476.32	2394.89	21.4512	-1993.63				328.1	0.0745	0.90034
3476.42	3322.89	257.451	1020.37				328.2	0.07447	0.89965
3476.52	959.888	1988.45	119.369				328.3	0.07444	0.89914
3476.62	989.888	2494.45	-1165.63				328.4	0.07442	0.89875
3476.72	1355.89	2650.45	-1489.63				328.5	0.07439	0.89803
3476.81	1811.89	3815.45	-788.631				328.6	0.07436	0.89759
3476.91	716.888	2488.45	-1111.63				328.7	0.07434	0.89703
3477.01	85.8877	1170.45	106.369				328.8	0.07431	0.89651
3477.11	177.888	2364.45	771.369				328.9	0.07429	0.89599
3477.2	1654.89	-637.549	-90.6309				329	0.07426	0.89537
3477.3	2057.89	516.451	-106.631				329.1	0.07422	0.89455
3477.4	-23.1123	4164.45	337.369				329.2	0.07419	0.89401
3477.5	2132.89	3130.45	537.369				329.3	0.07417	0.89362
3477.6	889.888	1251.45	1851.37				329.4	0.07414	0.89301
3477.69	1298.89	415.451	2445.37				329.5	0.07411	0.89232
3477.79	683.888	2148.45	1567.37				329.6	0.07409	0.89197
3477.89	205.888	2327.45	-313.631				329.7	0.07406	0.89145
3477.99	448.888	472.451	675.369				329.8	0.07404	0.89096
3478.08	154.888	3434.45	171.369				329.9	0.07402	0.89046
3478.18	1824.89	1504.45	-53.6309				330	0.07399	0.89005
3478.28	1497.89	3071.45	-529.631				330.1	0.07398	0.8897
3478.38	-100.112	1722.45	-191.631				330.2	0.07396	0.88926
3478.48	1086.89	2289.45	-253.631				330.3	0.07392	0.88862
3478.57	985.888	1317.45	1751.37				330.4	0.0739	0.88815
3478.67	328.888	139.451	594.369				330.5	0.07388	0.88772
3478.77	1870.89	1956.45	991.369				330.6	0.07386	0.88729
3478.87	-499.112	2513.45	1397.37				330.7	0.07383	0.88673
3478.96	1051.89	2903.45	-403.631				330.8	0.0738	0.88609
3479.06	943.888	3641.45	1718.37				330.9	0.07377	0.88547
3479.16	-895.112	3636.45	1686.37				331	0.07375	0.88509
3479.26	1699.89	2133.4	1007.37				331.1	0.07373	0.88469
3479.35	1311.89	2632.8	-682.631				331.2	0.07372	0.88443
3479.45	990.888	2010.2	1261.37				331.3	0.0737	0.88406
3479.55	95.8877	2588.8	17.3691				331.4	0.07368	0.88358
3479.65	-1035.11	549.396	667.369				331.5	0.07364	0.88289
3479.75	-137.112	3339	-705.631				331.6	0.07361	0.88229
3479.84	913.888	2431.5	298.369				331.7	0.07359	0.88182
3479.94	525.888	2177.4	-1109.63				331.8	0.07358	0.88149
3480.04	-514.112	1282	1582.37				331.9	0.07355	0.88092
3480.14	308.888	3269.7	-170.631				332	0.07354	0.88069
3480.23	1209.89	2558	907.369				332.1	0.07351	0.88024
3480.33	11.8877	2131.2	1729.37				332.2	0.07349	0.87975
3480.43	815.888	2086.1	1592.37				332.3	0.07345	0.87897
3480.53	929.888	5634.7	939.369				332.4	0.07342	0.87841
3480.63	-19.1123	1552.6	828.369				332.5	0.07341	0.8782
3480.72	966.888	1638.4	1100.37				332.6	0.0734	0.87786
3480.82	1439.89	1096.1	399.369				332.7	0.07337	0.87732
3480.92	895.888	3647	2078.37				332.8	0.07334	0.87674
3481.02	2198.89	3235.6	2668.37				332.9	0.07331	0.87612
3481.11	1123.89	1477.8	2791.37				333	0.0733	0.87586
3481.21	1225.89	1565.8	170.369				333.1	0.07327	0.87526
3481.31	1270.89	3301.6	1768.37				333.2	0.07325	0.87474
3481.41	743.888	2803.3	418.369				333.3	0.07322	0.87417
3481.51	2788.89	3561.2	-1250.63				333.4	0.07321	0.87397
3481.6	258.888	3582.1	1433.37				333.5	0.07319	0.87367
3481.7	1272.89	2003.6	184.369				333.6	0.07316	0.87301
3481.8	3171.89	1818.8	63.3691				333.7	0.07313	0.87249
3481.9	547.888	3351.1	-1693.63				333.8	0.07312	0.87214
3481.99	1386.89	2983.7	-1783.63				333.9	0.0731	0.87188
3482.09	-690.112	3669	-994.631				334	0.07308	0.87141
3482.19	930.888	4486.3	-1486.63				334.1	0.07306	0.87095
3482.29	222.888	2358.9	1137.37				334.2	0.07303	0.87034
3482.39	2408.89	-564.904	1779.37				334.3	0.07302	0.87019
3482.48	789.888	1382.1	599.369				334.4	0.073	0.8697
3482.58	1227.89	3827.4	1027.37				334.5	0.07298	0.86927
3482.68	818.888	3383	874.369				334.6	0.07295	0.86869
3482.78	531.888	1396.4	1709.37				334.7	0.07294	0.86848
3482.87	1764.89	575.796	-71.6309				334.8	0.07293	0.86827
3482.97	-6.11231	1586.7	168.369				334.9	0.07291	0.86785
3483.07	736.888	1043.3	2004.37				335	0.07289	0.86759
3483.17	1419.89	1637.3	-791.631				335.1	0.07287	0.86715
3483.26	727.888	4215.7	396.369				335.2	0.07285	0.86676
3483.36	-339.112	5004.4	739.369				335.3	0.07284	0.86652
3483.46	1085.89	1320.5	1940.37				335.4	0.0728	0.86557
3483.56	2512.89	575.796	532.369				335.5	0.07278	0.86534
3483.66	559.888	2490.9	1076.37				335.6	0.07276	0.86483
3483.75	-278.112	1616.4	302.369				335.7	0.07274	0.86439
3483.85	-699.112	2661.4	2049.37				335.8	0.07271	0.8638
3483.95	456.888	4026.5	514.369				335.9	0.07268	0.86317
3484.05	-1175.11	2823.1	-517.631				336	0.07266	0.86271
3484.14	-705.112	1000.4	888.369				336.1	0.07263	0.86212
3484.24	1035.89	3449	1496.37				336.2	0.0726	0.86148
3484.34	3056.89	3414.9	2248.37				336.3	0.07256	0.8607
3484.44	1841.89	2456.8	-374.631				336.4	0.07253	0.86011
3484.54	1789.89	1959.6	411.369				336.5	0.07252	0.85988
3484.63	2817.89	2951.8	-440.631				336.6	0.07249	0.85937
3484.73	288.888	2759.3	11.3691				336.7	0.07246	0.85878
3484.83	-106.112	2037.7	-407.631				336.8	0.07244	0.85826
3484.93	2113.89	3191.6	1632.37				336.9	0.0724	0.85742
3485.02	1131.89	879.396	-108.631				337	0.07236	0.85676
3485.12	1369.89	3332.4	578.369				337.1	0.07234	0.85621
3485.22	327.888	3721.8	564.369				337.2	0.0723	0.85541
3485.32	1643.89	3997.9	374.369				337.3	0.07227	0.85492
3485.42	304.888	3939.6	1284.37				337.4	0.07225	0.85452
3485.51	53.8877	2256.6	550.369				337.5	0.07224	0.85424
3485.61	3413.89	1033.4	1217.37				337.6	0.07222	0.85372
3485.71	1150.89	2933.1	131.369				337.7	0.07218	0.85302
3485.81	-476.112	1932.1	1037.37				337.8	0.07216	0.85262
3485.9	-1004.11	2790.1	-347.631				337.9	0.07213	0.85208
3486	1283.89	3544.7	466.369				338	0.07211	0.85158
3486.1	862.888	3617.3	-129.631				338.1	0.07209	0.85121
3486.2	684.888	1551.5	722.369				338.2	0.07206	0.8506
3486.3	-828.112	1317.2	2154.37				338.3	0.07204	0.85016
3486.39	-368.112	3270.8	8.36914				338.4	0.07202	0.84964
3486.49	-517.112	1973.9	568.369				338.5	0.07199	0.84911
3486.59	1991.89	2175.2	-18.6309				338.6	0.07195	0.8484
3486.69	1055.89	3409.4	295.369				338.7	0.07192	0.84765
3486.78	340.888	4007.8	375.369				338.8	0.0719	0.8473
3486.88	475.888	4717.3	-169.631				338.9	0.07187	0.84658
3486.98	74.8877	4401.6	226.369				339	0.07185	0.84622
3487.08	1643.89	1804.5	1377.37				339.1	0.07183	0.84582
3487.18	450.888	1008.1	294.369				339.2	0.0718	0.84525
3487.27	1233.89	1485.5	198.369				339.3	0.07179	0.84495
3487.37	503.888	3111.3	1874.37				339.4	0.07176	0.84439
3487.47	548.888	2706.5	2100.37				339.5	0.07173	0.84388
3487.57	1997.89	2444.7	3418.37				339.6	0.0717	0.84325
3487.66	550.888	3048.6	2027.37				339.7	0.07166	0.84243
3487.76	3943.89	1868.3	-430.631				339.8	0.07163	0.84182
3487.86	840.888	2064.1	-741.631				339.9	0.07159	0.84086
3487.96	2125.89	1927.7	-770.631				340	0.07154	0.83999
3488.05	-196.112	2472.2	-277.631				340.1	0.07149	0.83897
3488.15	649.888	2905.6	343.369				340.2	0.07146	0.83824
3488.25	266.888	3060.7	1434.37				340.3	0.07143	0.83762
3488.35	-384.112	276.596	1623.37				340.4	0.07139	0.83679
3488.45	416.888	1498.7	-253.631				340.5	0.07135	0.83609
3488.54	-421.112	1726.4	-864.631				340.6	0.07131	0.83527
3488.64	2456.89	2602	1742.37				340.7	0.07128	0.83468
3488.74	1425.89	1332.6	1172.37				340.8	0.07125	0.83399
3488.84	-203.112	2046.5	1011.37				340.9	0.07121	0.83329
3488.93	1025.89	4649.1	-187.631				341	0.07118	0.83267
3489.03	822.888	2749.4	-1094.63				341.1	0.07116	0.83216
3489.13	1740.89	749.596	1135.37				341.2	0.07112	0.83146
3489.23	2265.89	1187.4	1077.37				341.3	0.0711	0.83091
3489.33	1315.89	958.596	-73.6309				341.4	0.07106	0.83017
3489.42	596.888	2728.5	-122.631				341.5	0.07102	0.82927
3489.52	1020.89	3534.8	-2171.63				341.6	0.07098	0.8286
3489.62	2523.89	3511.7	-1116.63				341.7	0.07095	0.82792
3489.72	1089.89	2415	1438.37				341.8	0.07091	0.82704
3489.81	1454.89	3837.3	1271.37				341.9	0.07087	0.82618
3489.91	219.888	134.696	892.369				342	0.07083	0.82535
3490.01	1027.89	1056.5	477.369				342.1	0.07078	0.82434
3490.11	2773.89	1714.3	-1770.63				342.2	0.07073	0.82347
3490.21	2585.89	712.196	-21.6309				342.3	0.07071	0.82298
3490.3	1951.89	1839.7	2521.37				342.4	0.07067	0.8221
3490.4	281.888	1681.3	-421.631				342.5	0.07062	0.82115
3490.5	1392.89	3636	-1239.63				342.6	0.07059	0.82051
3490.6	922.888	1123.6	869.369				342.7	0.07054	0.81954
3490.69	151.888	492.196	-258.631				342.8	0.07049	0.8186
3490.79	715.888	363.496	-917.631				342.9	0.07045	0.81759
3490.89	779.888	1872.7	802.369				343	0.0704	0.81671
3490.99	3234.89	2607.5	2861.37				343.1	0.07035	0.81569
3491.08	2039.89	2013.5	240.369				343.2	0.07032	0.81496
3491.18	3084.89	301.896	699.369				343.3	0.07027	0.81406
3491.28	-253.112	1265.5	1205.37				343.4	0.07021	0.81288
3491.38	969.888	1833.1	2196.37				343.5	0.07017	0.81194
3491.48	892.888	361.296	1133.37				343.6	0.07012	0.81089
3491.57	-62.1123	526.296	847.369				343.7	0.07007	0.80985
3491.67	469.888	71.9963	439.369				343.8	0.07003	0.80903
3491.77	1444.89	1036.7	110.369				343.9	0.06998	0.80808
3491.87	1145.89	3663.5	997.369				344	0.06994	0.80727
3491.96	-374.112	2052	789.369				344.1	0.06989	0.80627
3492.06	1859.89	876.096	767.369				344.2	0.06985	0.80548
3492.16	1893.89	2068.5	-259.631				344.3	0.06981	0.80456
3492.26	938.888	2219.2	-594.631				344.4	0.06977	0.80372
3492.36	-288.112	474.596	-256.631				344.5	0.06973	0.80294
3492.45	828.888	3048.6	1100.37				344.6	0.06967	0.80182
3492.55	202.888	905.796	1654.37				344.7	0.06964	0.80114
3492.65	-570.112	1494.3	1369.37				344.8	0.06959	0.80012
3492.75	757.888	1697.8	80.3691				344.9	0.06954	0.79902
3492.84	-102.112	-174.404	1297.37				345	0.06949	0.79813
3492.94	466.888	2530.5	977.369				345.1	0.06944	0.79703
3493.04	-2134.11	1564.7	-637.631				345.2	0.0694	0.79629
3493.14	-1357.11	2727.4	-72.6309				345.3	0.06936	0.7954
3493.24	-602.112	1707.7	1502.37				345.4	0.06931	0.79437
3493.33	-1940.11	933.296	1756.37				345.5	0.06925	0.79315
3493.43	390.888	430.596	264.369				345.6	0.06918	0.79186
3493.53	204.888	1505.3	591.369				345.7	0.06915	0.79107
3493.63	997.888	-346.004	4866.37				345.8	0.06909	0.78993
3493.72	1875.89	1128	2213.37				345.9	0.06903	0.7887
3493.82	-199.112	-0.60371	-1109.63				346	0.06898	0.78765
3493.92	-16.1123	-637.504	-1286.63				346.1	0.06892	0.78646
3494.02	3010.89	174.296	864.369				346.2	0.06886	0.78533
3494.12	1442.89	-129.549	-256.631				346.3	0.06881	0.7842
3494.21	1795.89	1532.45	-622.631				346.4	0.06874	0.7827
3494.31	1203.89	66.4512	-2165.63				346.5	0.06867	0.78143
3494.41	-863.112	731.451	-2968.63				346.6	0.06861	0.78016
3494.51	-1384.11	1296.45	-1517.63				346.7	0.06856	0.77916
3494.6	-234.112	2774.45	656.369				346.8	0.06849	0.77776
3494.7	574.888	1771.45	-653.631				346.9	0.06843	0.77636
3494.8	-351.112	1605.45	223.369				347	0.06836	0.77508
3494.9	2244.89	1944.45	306.369				347.1	0.06829	0.7736
3495	890.888	1408.45	166.369				347.2	0.06823	0.77228
3495.09	-275.112	627.451	-1880.63				347.3	0.06815	0.77076
3495.19	2799.89	1024.45	-369.631				347.4	0.06807	0.76906
3495.29	-289.112	-1005.55	1416.37				347.5	0.06801	0.76788
3495.39	-495.112	503.451	-2656.63				347.6	0.06794	0.76637
3495.48	1500.89	1165.45	8.36914				347.7	0.06787	0.76495
3495.58	545.888	-820.549	-1230.63				347.8	0.06778	0.76311
3495.68	-694.112	629.451	-465.631				347.9	0.06769	0.76141
3495.78	-114.112	929.451	-383.631				348	0.06763	0.76003
3495.87	1379.89	229.451	-262.631				348.1	0.06756	0.75873
3495.97	-918.112	1643.45	-2342.63				348.2	0.06749	0.75733
3496.07	-662.112	860.451	-850.631				348.3	0.06741	0.75568
3496.17	-589.112	1873.45	-382.631				348.4	0.06735	0.75439
3496.27	393.888	299.451	32.3691				348.5	0.06729	0.7531
3496.36	477.888	65.4512	-1317.63				348.6	0.06721	0.75162
3496.46	1468.89	-0.54883	68.3691				348.7	0.06713	0.75001
3496.56	-2215.11	453.451	366.369				348.8	0.06705	0.74834
3496.66	-76.1123	-904.549	210.369				348.9	0.06698	0.74684
3496.75	-1164.11	-357.549	-1432.63				349	0.0669	0.74519
3496.85	447.888	675.451	-442.631				349.1	0.06681	0.74331
3496.95	-1902.11	2419.45	-1295.63				349.2	0.06672	0.74148
3497.05	64.8877	637.451	-316.631				349.3	0.06663	0.73972
3497.15	1336.89	2219.45	421.369				349.4	0.06656	0.73819
3497.24	669.888	2396.45	-1123.63				349.5	0.06648	0.73661
3497.34	484.888	1326.45	-773.631				349.6	0.06639	0.73485
3497.44	-155.112	1068.45	2645.37				349.7	0.0663	0.73303
3497.54	359.888	1797.45	1803.37				349.8	0.06623	0.73144
3497.63	-603.112	670.451	-379.631				349.9	0.06615	0.72992
3497.73	884.888	531.451	43.3691				350	0.06607	0.72834
3497.83	47.8877	-741.549	1054.37				350.1	0.066	0.72689
3497.93	-537.112	1250.45	-291.631				350.2	0.06593	0.72543
3498.03	1863.89	1116.45	583.369				350.3	0.06586	0.72404
3498.12	1859.89	880.451	-841.631				350.4	0.06577	0.7222
3498.22	1893.89	-220.549	-903.631				350.5	0.06569	0.72053
3498.32	938.888	-175.549	1473.37				350.6	0.0656	0.71868
3498.42	-288.112	1418.45	1372.37				350.7	0.06552	0.71708
3498.51	828.888	437.451	706.369				350.8	0.06543	0.71514
3498.61	202.888	827.451	1446.37				350.9	0.06535	0.71355
3498.71	-570.112	1846.45	688.369				351	0.06526	0.71177
3498.81	757.888	630.451	-19.6309				351.1	0.06517	0.70982
3498.91	-102.112	-1659.55	-323.631				351.2	0.06508	0.70799
3499	466.888	1595.45	230.369				351.3	0.06499	0.70618
3499.1	-628.112	1569.45	289.369				351.4	0.06489	0.70414
3499.2	335.888	826.451	2310.37				351.5	0.0648	0.70234
3499.3	1423.89	-164.549	348.369				351.6	0.0647	0.70039
3499.39	-1221.11	-179.549	-398.631				351.7	0.06461	0.6985
3499.49	-1124.11	1817.45	272.369				351.8	0.06451	0.69643
3499.59	157.888	744.451	1372.37				351.9	0.06442	0.69453
3499.69	-956.112	-742.549	1044.37				352	0.06431	0.69243
3499.78	1058.89	-166.549	872.369				352.1	0.06421	0.69035
3499.88	1459.89	301.451	498.369				352.2	0.06412	0.6885
3499.98	-1415.11	900.451	209.369				352.3	0.06402	0.68638
3500.08	688.888	736.451	-126.631				352.4	0.0639	0.68401
3500.18	-1699.11	1865.45	-1435.63				352.5	0.06379	0.6817
3500.27	-2011.11	1428.45	-414.631				352.6	0.06369	0.67976
3500.37	-149.112	49.4512	1410.37				352.7	0.06358	0.67745
3500.47	-1325.11	-524.549	1990.37				352.8	0.06347	0.6751
3500.57	-376.112	-407.549	1793.37				352.9	0.06336	0.6729
3500.66	-925.112	1412.45	1744.37				353	0.06326	0.67082
3500.76	-25.1123	1436.45	1030.37				353.1	0.06315	0.66861
3500.86	-628.112	1832.45	-505.631				353.2	0.06304	0.66634
3500.96	335.888	847.451	105.369				353.3	0.06291	0.66379
3501.06	1423.89	1916.45	631.369				353.4	0.06279	0.66138
3501.15	-1221.11	1903.45	-1319.63				353.5	0.06269	0.65928
3501.25	-1124.11	1355.45	-85.6309				353.6	0.06258	0.65709
3501.35	157.888	2012.45	-2117.63				353.7	0.06247	0.65475
3501.45	-956.112	2139.45	-1547.63				353.8	0.06234	0.65223
3501.54	1058.89	3047.45	-1148.63				353.9	0.06223	0.6499
3501.64	139.888	2536.45	451.369				354	0.06211	0.64738
3501.74	-314.112	1786.45	389.369				354.1	0.06199	0.64493
3501.84	1372.89	1575.45	2044.37				354.2	0.06186	0.64239
3501.94	757.888	2404.45	1870.37				354.3	0.06174	0.63993
3502.03	25.8877	3704.45	319.369				354.4	0.06163	0.63758
3502.13	660.888	2952.45	-1021.63				354.5	0.0615	0.63506
3502.23	1026.89	1973.45	1824.37				354.6	0.06137	0.63243
3502.33	106.888	1016.45	1861.37				354.7	0.06125	0.62985
3502.42	-504.112	1126.45	621.369				354.8	0.06111	0.62698
3502.52	840.888	2391.45	137.369				354.9	0.06098	0.62435
3502.62	61.8877	1988.45	2034.37				355	0.06084	0.62161
3502.72	294.888	1302.45	-436.631				355.1	0.06071	0.61884
3502.82	1387.89	1608.45	277.369				355.2	0.06057	0.61599
3502.91	709.888	1531.45	645.369				355.3	0.06044	0.61332
3503.01	2444.89	470.451	284.369				355.4	0.0603	0.61048
3503.11	-256.112	-6.54883	1336.37				355.5	0.06016	0.60771
3503.21	-336.112	2991.45	-998.631				355.6	0.06003	0.60495
3503.3	1324.89	2701.45	611.369				355.7	0.05989	0.60217
3503.4	732.888	2698.45	-160.631				355.8	0.05975	0.59935
3503.5	855.888	1967.45	1283.37				355.9	0.05963	0.59676
3503.6	-866.112	2383.45	1233.37				356	0.05949	0.59398
3503.7	-576.112	2536.45	1268.37				356.1	0.05936	0.59126
3503.79	473.888	371.451	1689.37				356.2	0.05922	0.58851
3503.89	119.888	-254.549	1078.37				356.3	0.05909	0.58583
3503.99	-1490.11	136.451	2451.37				356.4	0.05895	0.58298
3504.09	-2245.11	1533.45	513.369				356.5	0.05882	0.58027
3504.18	-99.1123	3391.45	825.369				356.6	0.05868	0.57735
3504.28	-1021.11	1111.45	-1853.63				356.7	0.05855	0.57479
3504.38	15.8877	733.451	9.36914				356.8	0.05841	0.57187
3504.48	-2329.11	1922.45	420.369				356.9	0.05827	0.56904
3504.57	-155.112	2209.45	1398.37				357	0.05811	0.56581
3504.67	359.888	1510.45	1492.37				357.1	0.05797	0.56292
3504.77	-603.112	856.451	-459.631				357.2	0.05783	0.56002
3504.87	884.888	1796.45	-167.631				357.3	0.05768	0.55701
3504.97	47.8877	4102.45	1007.37				357.4	0.05753	0.55394
3505.06	-537.112	3358.45	-825.631				357.5	0.05737	0.55065
3505.16	1863.89	1790.45	-261.631				357.6	0.05722	0.5476
3505.26	1859.89	1001.45	-326.631				357.7	0.05707	0.54447
3505.36	1893.89	2431.45	503.369				357.8	0.0569	0.54107
3505.45	938.888	2594.45	-281.631				357.9	0.05674	0.53782
3505.55	-288.112	1841.45	-1237.63				358	0.05657	0.53439
3505.65	828.888	1984.45	-1266.63				358.1	0.05642	0.5313
3505.75	202.888	2640.45	-1142.63				358.2	0.05625	0.5279
3505.85	-570.112	2094.45	-1616.63				358.3	0.05609	0.52448
3505.94	757.888	3395.45	-1036.63				358.4	0.05592	0.52099
3506.04	-102.112	2604.45	-1827.63				358.5	0.05575	0.51752
3506.14	466.888	2201.45	262.369				358.6	0.05558	0.51418
3506.24	-2134.11	2388.45	72.3691				358.7	0.05541	0.51062
3506.33	-1357.11	2791.45	749.369				358.8	0.05524	0.50725
3506.43	-602.112	2536.45	239.369				358.9	0.05507	0.50377
3506.53	-1940.11	2479.45	869.369				359	0.05489	0.50008
3506.63	390.888	2199.45	1346.37				359.1	0.05472	0.49657
3506.73	204.888	1843.45	1764.37				359.2	0.05455	0.49318
3506.82	997.888	2780.45	616.369				359.3	0.05439	0.48989
3506.92	1875.89	2398.45	364.369				359.4	0.05423	0.48654
3507.02	-199.112	1921.45	334.369				359.5	0.05406	0.48318
3507.12	-16.1123	2903.45	2169.37				359.6	0.0539	0.47977
3507.21	3010.89	2810.45	2371.37				359.7	0.05373	0.47641
3507.31	1442.89	3615.45	3395.37				359.8	0.05357	0.4731
3507.41	1795.89	5005.45	2742.37				359.9	0.0534	0.46962
3507.51	1203.89	3494.45	1476.37				360	0.05323	0.46618
3507.6	-863.112	1030.45	2459.55				360.1	0.05306	0.46279
3507.7	-1384.11	1681.45	3152.55				360.2	0.0529	0.45935
3507.8	-234.112	4481.45	3155.55				360.3	0.05272	0.45572
3507.9	574.888	3905.45	1650.35				360.4	0.05254	0.45216
3508	-351.112	3428.45	476.146				360.5	0.05236	0.44849
3508.09	2244.89	4392.45	2359.15				360.6	0.05219	0.44499
3508.19	890.888	3795.45	3049.55				360.7	0.05202	0.44138
3508.29	-275.112	4104.45	2855.35				360.8	0.05183	0.43769
3508.39	2799.89	3572.45	1279.35				360.9	0.05165	0.43392
3508.48	-289.112	4354.45	-149.454				361	0.05147	0.43026
3508.58	-495.112	4876.45	999.546				361.1	0.0513	0.4267
3508.68	1500.89	5338.45	1386.55				361.2	0.05113	0.42327
3508.78	545.888	4524.45	2556.75				361.3	0.05095	0.41965
3508.88	-694.112	5249.45	3581.95				361.4	0.05078	0.41611
3508.97	-114.112	6363.45	3789.35				361.5	0.0506	0.41248
3509.07	1379.89	5568.45	1503.95				361.6	0.05043	0.409
3509.17	-918.112	5870.45	460.746				361.7	0.05025	0.40544
3509.27	-662.112	4905.45	1388.95				361.8	0.05008	0.40178
3509.36	-589.112	7525.45	287.146				361.9	0.0499	0.39811
3509.46	393.888	5408.45	367.946				362	0.04971	0.39435
3509.56	477.888	3143.45	511.346				362.1	0.04953	0.39072
3509.66	1468.89	6827.45	1113.35				362.2	0.04935	0.3869
3509.76	-2215.11	5992.45	1313.15				362.3	0.04916	0.38315
3509.85	-76.1123	5992.45	418.146				362.4	0.04899	0.37962
3509.95	-1164.11	5620.45	1166.75				362.5	0.04881	0.37602
3510.05	447.888	6430.45	2156.15				362.6	0.04863	0.37232
3510.15	-1902.11	5697.45	1938.15				362.7	0.04845	0.36858
3510.24	64.8877	5584.45	2852.55				362.8	0.04827	0.36494
3510.34	1336.89	7251.45	2424.55				362.9	0.04809	0.36133
3510.44	669.888	6371.45	976.546				363	0.04792	0.35776
3510.54	484.888	8591.45	3206.15				363.1	0.04774	0.35416
3510.64	-283.112	9002.45	3414.75				363.2	0.04756	0.35047
3510.73	495.888	8738.45	3202.35				363.3	0.04738	0.34677
3510.83	419.888	9072.45	1967.95				363.4	0.0472	0.34313
3510.93	171.888	9621.45	4920.75				363.5	0.04702	0.33945
3511.03	-1686.11	8927.45	3869.75				363.6	0.04683	0.33563
3511.12	-737.112	8472.45	3515.35				363.7	0.04666	0.33202
3511.22	-958.112	10291.5	2973.35				363.8	0.04648	0.32836
3511.32	1425.89	8723.45	2324.95				363.9	0.04629	0.32455
3511.42	328.888	10503.5	2008.95				364	0.04611	0.32091
3511.52	-12.1123	10982.5	2561.75				364.1	0.04593	0.31718
3511.61	851.888	11547.5	620.946				364.2	0.04575	0.31347
3511.71	1322.89	10704.5	2314.75				364.3	0.04557	0.30977
3511.81	2289.89	10663.5	2073.15				364.4	0.0454	0.30625
3511.91	-484.112	11125.5	1809.75				364.5	0.04522	0.30257
3512	128.888	12022.5	1399.95				364.6	0.04503	0.29876
3512.1	491.888	13741.5	3191.55				364.7	0.04485	0.29508
3512.2	815.888	11176.5	3269.35				364.8	0.04467	0.29138
3512.3	1094.89	11955.5	1045.75				364.9	0.04448	0.28761
3512.4	-286.112	11702.5	653.946				365	0.0443	0.28393
3512.49	-5.11231	10290.5	350.946				365.1	0.04412	0.28014
3512.59	118.888	11135.5	1219.95				365.2	0.04393	0.27635
3512.69	3037.89	12234.5	1095.95				365.3	0.04375	0.27272
3512.79	1625.89	13288.5	1313.15				365.4	0.04357	0.26906
3512.88	335.888	12448.5	1032.75				365.5	0.04339	0.26534
3512.98	-852.112	12420.5	1393.35				365.6	0.04321	0.26163
3513.08	627.888	12775.5	2586.75				365.7	0.04304	0.25825
3513.18	-993.112	12077.5	1778.95				365.8	0.04287	0.25459
3513.27	553.888	13692.5	1746.95				365.9	0.04269	0.25103
3513.37	1449.89	12224.5	230.146				366	0.04251	0.24731
3513.47	979.888	11358.5	1054.95				366.1	0.04233	0.24368
3513.57	-2032.11	12073.5	1735.35				366.2	0.04216	0.24014
3513.67	-1456.11	11068.5	2117.15				366.3	0.04199	0.23662
3513.76	-214.112	11641.5	1464.55				366.4	0.04181	0.23306
3513.86	-60.1123	11138.5	334.946				366.5	0.04163	0.22939
3513.96	128.888	10786.5	1528.75				366.6	0.04146	0.226
3514.06	935.888	9283.45	526.746				366.7	0.04128	0.22229
3514.15	1138.89	9998.45	301.146				366.8	0.0411	0.21864
3514.25	-902.112	6883.45	789.146				366.9	0.04093	0.21505
3514.35	-2750.11	5881.45	1167.15				367	0.04075	0.21136
3514.45	-972.112	4340.45	860.146				367.1	0.04059	0.2081
3514.55	1065.89	3837.45	-205.054				367.2	0.04041	0.20455
3514.64	1228.89	3092.45	-1679.85				367.3	0.04024	0.20095
3514.74	-101.112	1232.45	-2289.05				367.4	0.04007	0.19743
3514.84	1002.89	2472.45	-1671.45				367.5	0.0399	0.19414
3514.94	-556.112	1134.45	-689.454				367.6	0.03975	0.19095
3515.03	-1659.11	-1824.61	-999.854				367.7	0.03957	0.1874
3515.13	-25.1123	-3864.31	-4256.25				367.8	0.03942	0.18424
3515.23	-950.112	-4826.31	-3058.85				367.9	0.03926	0.18099
3515.33	115.888	-7445.81	-1314.25				368	0.0391	0.17779
3515.43	1835.89	-9752.01	-626.654				368.1	0.03895	0.17477
3515.52	-1191.11	-10565.8	-1099.45				368.2	0.03879	0.17132
3515.62	-1600.11	-11189.8	-1494.85				368.3	0.03864	0.16827
3515.72	-221.112	-13243.8	-3623.25				368.4	0.03849	0.1652
3515.82	-535.112	-14100.5	-2083.05				368.5	0.03834	0.1623
3515.91	-1196.11	-15500.6	-4033.25				368.6	0.03819	0.15913
3516.01	-1633.11	-12770.6	-5063.05				368.7	0.03803	0.15586
3516.11	-921.112	-10608.2	-3115.25				368.8	0.03788	0.15281
3516.21	-568.112	-9392.41	-1145.65				368.9	0.03774	0.14992
3516.3	147.888	-8913.41	-4846.85				369	0.03758	0.14674
3516.4	-1308.11	-12703.1	-4250.05				369.1	0.03744	0.14384
3516.5	-1140.11	-16610.2	-3129.45				369.2	0.03729	0.1407
3516.6	-1526.11	-19100.3	-3384.85				369.3	0.03714	0.13782
3516.7	-1367.11	-18686.9	-4842.65				369.4	0.03701	0.13498
3516.79	147.888	-21705.5	-3214.05				369.5	0.03686	0.13203
3516.89	-1659.11	-21940.8	-2154.05				369.6	0.03671	0.12904
3516.99	-1514.11	-18502.3	-3482.65				369.7	0.03657	0.12602
3517.09	-321.112	-19780.2	-4061.65				369.8	0.03644	0.1234
3517.18	-78.1123	-17922.5	-3972.45				369.9	0.0363	0.12057
3517.28	253.888	-16775.9	-3128.85				370	0.03616	0.11773
3517.38	-357.112	-19789.3	-2916.25				370.1	0.03603	0.11499
3517.48	-451.112	-19476	-3664.45				370.2	0.03588	0.1121
3517.58	-1511.11	-17409	-3595.25				370.3	0.03575	0.1094
3517.67	513.888	-18243.6	-3527.65				370.4	0.03561	0.10647
3517.77	-767.112	-16300.1	-3561.25				370.5	0.03547	0.10367
3517.87	2024.89	-15728.1	-2103.65				370.6	0.03534	0.1009
3517.97	596.888	-16941	-3906.45				370.7	0.0352	0.09811
3518.06	-679.112	-14182.4	-2383.25				370.8	0.03507	0.09542
3518.16	-768.112	-16850	-2830.85				370.9	0.03493	0.09256
3518.26	-1239.11	-14211	-1635.65				371	0.0348	0.0899
3518.36	219.888	-16111.6	-2144.25				371.1	0.03467	0.08721
3518.46	-339.112	-13954.9	-1682.65				371.2	0.03455	0.08479
3518.55	-798.112	-12186.9	-2208.65				371.3	0.03443	0.08244
3518.65	-262.112	-11297.7	-1331.05				371.4	0.0343	0.0798
3518.75	-820.112	-10651.6	-1408.65				371.5	0.03418	0.07726
3518.85	-1451.11	-12614.6	-1645.45				371.6	0.03405	0.07459
3518.94	-1771.11	-10214.8	-2839.25				371.7	0.03392	0.07196
3519.04	-541.112	-9146.21	-2189.05				371.8	0.03379	0.06933
3519.14	395.888	-7627.81	-1384.05				371.9	0.03367	0.06681
3519.24	-1191.11	-6676.21	-1215.05				372	0.03354	0.06424
3519.34	865.888	-7532.91	-1822.05				372.1	0.03341	0.06161
3519.43	-557.112	-8403.91	-927.054				372.2	0.03328	0.05883
3519.53	-1171.11	-6135.41	-2345.05				372.3	0.03315	0.0562
3519.63	1482.89	-7530.31	-1797.65				372.4	0.03301	0.05346
3519.73	-1487.11	-8687.31	-1992.65				372.5	0.03289	0.051
3519.82	-1291.11	-7931.11	-2401.65				372.6	0.03278	0.04862
3519.92	-2066.11	-7705.01	-2044.65				372.7	0.03265	0.04615
3520.02	-2415.11	-7537.81	-1033.65				372.8	0.03255	0.04394
3520.12	-601.112	-7293.11	-383.054				372.9	0.03244	0.0418
3520.22	-1692.11	-7020.41	273.146				373	0.03233	0.03953
3520.31	-375.112	-6759.41	-1004.25				373.1	0.03221	0.03718
3520.41	457.888	-6206.01	-2198.65				373.2	0.03211	0.03499
3520.51	-3386.11	-6049.55	-1705.65				373.3	0.03201	0.03297
3520.61	-270.112	-5778.55	-1355.05				373.4	0.0319	0.03076
3520.7	-808.112	-5697.55	-962.654				373.5	0.0318	0.02863
3520.8	-3305.11	-5210.55	-3333.85				373.6	0.03169	0.02644
3520.9	-1170.11	-4929.55	-1358.45				373.7	0.03159	0.02436
3521	-151.112	-4697.55	-500.254				373.8	0.0315	0.0225
3521.09	-650.112	-4405.55	-203.631				373.9	0.0314	0.02051
3521.19	781.888	-3858.55	1025.37				374	0.0313	0.01846
3521.29	3057.89	-3294.55	873.369				374.1	0.0312	0.01657
3521.39	-972.112	-4673.55	343.369				374.2	0.03112	0.01484
3521.49	635.888	-4310.55	1531.37				374.3	0.03103	0.01295
3521.58	-471.112	-3443.55	1198.37				374.4	0.03094	0.01112
3521.68	490.888	-2968.55	-224.631				374.5	0.03084	0.00914
3521.78	-658.112	-3670.55	707.369				374.6	0.03075	0.00728
3521.88	-647.112	-2539.55	1360.37				374.7	0.03066	0.00549
3521.97	-112.112	-3322.55	-488.631				374.8	0.03057	0.00364
3522.07	-1501.11	-2199.55	763.369				374.9	0.03048	0.00176
3522.17	491.888	-3449.55	-1415.63				375	0.03039	0
3522.27	-777.112	-2705.55	-2355.63
3522.37	-1285.11	-2659.55	-1281.63
3522.46	-2186.11	-3068.55	-299.631
3522.56	1824.89	-2621.55	-256.631
3522.66	705.888	-3285.55	486.369
3522.76	-351.112	-2846.55	270.369
3522.85	-117.112	-3301.55	-1288.63
3522.95	1316.89	-3029.55	-157.631
3523.05	-53.1123	-3306.55	-2726.63
3523.15	652.888	-3254.55	-621.631
3523.25	629.888	-3443.55	645.369
3523.34	-1036.11	-2425.55	111.369
3523.44	-2977.11	-2641.55	-779.631
3523.54	-1220.11	-1791.55	-308.631
3523.64	-37.1123	-1250.55	-710.631
3523.73	697.888	-3820.55	-1242.63
3523.83	-531.112	-2783.55	-233.631
3523.93	-585.112	-3318.55	-1097.63
3524.03	672.888	-2166.55	-2412.63
3524.13	20.8877	-2227.55	-1252.63
3524.22	1449.89	-1848.55	154.369
3524.32	1023.89	-3914.55	-1793.63
3524.42	-587.112	-2082.55	-2597.63
3524.52	-1523.11	-3910.55	669.369
3524.61	-1356.11	-3448.55	-767.631
3524.71	-1408.11	-2499.55	-478.631
3524.81	105.888	-2287.55	-487.631
3524.91	-826.112	-3916.55	1513.37
3525	-1017.11	-3043.55	617.369
3525.1	851.888	-2184.55	-274.631
3525.2	171.888	-1115.55	-1791.63
3525.3	493.888	-1831.55	714.369
3525.4	822.888	-487.549	1313.37
3525.49	48.8877	-657.549	-704.631
3525.59	-1176.11	-1455.55	-2241.63
3525.69	-773.112	-2440.55	-1726.63
3525.79	-964.112	-3294.55	-909.631
3525.88	927.888	-3904.55	154.369
3525.98	-1199.11	-2074.55	-2071.63
3526.08	-455.112	-2890.55	-995.631
3526.18	1138.89	-512.549	238.369
3526.28	-1.11231	-1350.55	223.369
3526.37	211.888	-2988.55	-137.631
3526.47	-147.112	-3291.55	523.369
3526.57	-427.112	-2802.55	409.369
3526.67	607.888	-2561.55	-1299.63
3526.76	329.888	-697.549	-1105.63
3526.86	-1111.11	-1139.55	402.369
3526.96	-847.112	-3189.55	-1059.63
3527.06	653.888	-1971.55	-214.631
3527.16	783.888	-1035.55	-1482.63
3527.25	-165.112	817.451	-1021.63
3527.35	-377.112	-701.549	-801.631
3527.45	-315.112	-603.549	-1661.63
3527.55	421.888	-150.549	-566.631
3527.64	-977.112	-1998.55	-1562.63
3527.74	-127.112	-2848.55	-1545.63
3527.84	767.888	-1219.55	-2454.63
3527.94	-275.112	-2333.55	563.369
3528.04	-2057.11	-543.549	110.369
3528.13	-1627.11	-1464.55	-1691.63
3528.23	-910.112	-528.549	425.369
3528.33	-779.112	-994.549	1556.37
3528.43	-458.112	-485.549	-1901.63
3528.52	-684.112	-1883.55	-1569.63
3528.62	-589.112	-1821.55	-468.631
3528.72	-946.112	266.451	-355.631
3528.82	-221.112	-326.549	-329.631
3528.92	-2324.11	-984.549	-1501.63
3529.01	-1781.11	-452.549	-1058.63
3529.11	-1906.11	-2265.55	-819.631
3529.21	-1359.11	-531.549	-486.631
3529.31	706.888	-2957.55	-2255.63
3529.4	-99.1123	-1119.55	-2290.63
3529.5	-1960.11	275.451	-2114.63
3529.6	265.888	-600.549	-1932.63
3529.7	-17.1123	-873.549	-310.631
3529.79	-663.112	-888.549	-1719.63
3529.89	-420.112	-1875.55	637.369
3529.99	-107.112	-1309.55	187.369
3530.09	-1289.11	-1426.55	-160.631
3530.19	-1496.11	-1384.55	307.369
3530.28	-730.112	-2024.55	-488.631
3530.38	305.888	-216.549	1108.37
3530.48	-485.112	-3338.55	675.369
3530.58	-132.112	-1273.55	-1586.63
3530.67	103.888	-477.549	-1325.63
3530.77	1430.89	-2280.55	-149.631
3530.87	2924.89	-2036.55	787.369
3530.97	-684.112	-2224.55	-141.631
3531.07	229.888	77.4512	-1635.63
3531.16	1320.89	-1480.55	-1479.63
3531.26	1215.89	-2563.55	-89.6309
3531.36	32.8877	-742.549	-128.631
3531.46	-657.112	1020.45	526.369
3531.55	-1963.11	-7.54883	1032.37
3531.65	-97.1123	-683.549	-568.631
3531.75	-394.112	-1598.55	-1101.63
3531.85	-134.112	-1077.55	693.369
3531.95	-1690.11	-1021.55	465.369
3532.04	895.888	-1587.55	-1882.63
3532.14	-341.112	-1960.55	-103.631
3532.24	154.888	-56.5488	-451.631
3532.34	-229.112	-294.549	-412.631
3532.43	609.888	-1128.55	-1903.63
3532.53	831.888	-1781.55	-2219.63
3532.63	840.888	-760.549	-2135.63
3532.73	-323.112	-2042.55	-2588.63
3532.82	-1016.11	-350.549	36.3691
3532.92	239.888	-1216.55	-951.631
3533.02	-696.112	-1605.55	-1024.63
3533.12	-1020.11	-3583.55	1240.37
3533.22	-856.112	-1902.55	761.369
3533.31	-1083.11	-2977.55	-658.631
3533.41	-1352.11	-2228.55	-1277.63
3533.51	-1505.11	-3876.55	464.369
3533.61	497.888	-630.549	741.369
3533.7	547.888	-2076.55	-568.631
3533.8	673.888	-2344.55	-1743.63
3533.9	-909.112	-746.549	-1263.63
3534	-1186.11	-1972.55	-1120.63
3534.1	-3097.11	784.451	-457.631
3534.19	-1387.11	-308.549	-1050.63
3534.29	-1288.11	-2536.55	844.369
3534.39	1031.89	-4076.55	537.369
3534.49	-57.1123	-1657.55	589.369
3534.58	-1714.11	-431.549	294.369
3534.68	-1408.11	-205.549	-563.631
3534.78	340.888	-1845.55	55.3691
3534.88	-132.112	-741.549	-343.631
3534.98	-675.112	-510.549	-0.63086
3535.07	-2158.11	-1174.55	-41.6309
3535.17	-990.112	-1690.55	140.369
3535.27	-547.112	-1652.55	1750.37
3535.37	434.888	-3291.55	1565.37
3535.46	-3.11231	-1574.55	-1102.63
3535.56	76.8877	-1027.55	662.369
3535.66	-1289.11	-1772.55	-170.631
3535.76	145.888	-939.549	110.369
3535.86	-924.112	-1712.55	-343.631
3535.95	271.888	-1827.55	-1736.63
3536.05	-52.1123	-1426.55	-382.631
3536.15	-89.1123	-2944.55	-2205.63
3536.25	1048.89	-1208.55	-1331.63
3536.34	-2512.11	-1801.55	-597.631
3536.44	-998.112	-1727.55	-1205.63
3536.54	28.8877	-2067.55	183.369
3536.64	-1801.11	-1134.55	-523.631
3536.74	-1655.11	-2046.55	-742.631
3536.83	1503.89	-3335.55	-1137.63
3536.93	961.888	-1984.55	-2190.63
3537.03	-773.112	-851.549	-54.6309
3537.13	-434.112	-1317.55	-1111.63
3537.22	263.888	-1946.55	-467.631
3537.32	-1518.11	-1830.55	-1493.63
3537.42	-1130.11	-1029.55	129.369
3537.52	-522.112	-1739.55	1057.37
3537.61	1432.89	-3419.55	-523.631
3537.71	-1083.11	-3032.55	-1557.63
3537.81	-376.112	171.451	-2721.63
3537.91	-171.112	373.451	-1129.63
3538.01	-1732.11	-578.549	-834.631
3538.1	-2120.11	-1794.55	-375.631
3538.2	-425.112	-3881.55	702.369
3538.3	-2452.11	-4351.55	-525.631
3538.4	-1794.11	-2397.55	1975.37
3538.49	-816.112	-2231.55	257.369
3538.59	37.8877	-3218.55	-59.6309
3538.69	-664.112	-1517.55	-1531.63
3538.79	108.888	-1096.55	-1330.63
3538.89	329.888	-1696.55	-1788.63
3538.98	-1124.11	-2587.55	-1015.63
3539.08	597.888	-1734.55	-1688.63
3539.18	-1285.11	-1893.55	-2161.63
3539.28	-582.112	-1840.55	-3370.63
3539.37	-1082.11	-3018.55	-2005.63
3539.47	-1066.11	-286.549	-259.631
3539.57	-261.112	1250.45	338.369
3539.67	-94.1123	152.451	-667.631
3539.77	-919.112	-529.549	-1656.63
3539.86	-1013.11	-411.549	-579.631
3539.96	-160.112	-1705.55	-595.631
3540.06	-683.112	-3203.55	818.369
3540.16	-1819.11	-4342.55	587.369
3540.25	-1070.11	-3276.55	-922.631
3540.35	-912.112	-1886.55	-1497.63
3540.45	-2096.11	-2220.55	-1347.63
3540.55	-279.112	663.451	-1172.63
3540.65	280.888	-1124.55	-1362.63
3540.74	-1811.11	-2440.55	-1051.63
3540.84	-2728.11	-2496.55	-2290.63
3540.94	-2018.11	-1501.55	-392.631
3541.04	-74.1123	-3327.55	-137.631
3541.13	102.888	-2516.55	-1239.63
3541.23	-60.1123	-2488.55	692.369
3541.33	-709.112	-2789.55	375.369
3541.43	11.8877	-2745.55	190.369
3541.52	-573.112	-2241.55	-1527.63
3541.62	-1975.11	-2654.55	536.369
3541.72	-2702.11	-4320.55	-71.6309
3541.82	-1770.11	-3797.55	198.369
3541.92	281.888	-3052.55	614.369
3542.01	-356.112	-2542.55	-206.631
3542.11	-3577.11	-62.5488	158.369
3542.21	-2565.11	-2384.55	-1138.63
3542.31	-695.112	-751.549	-1213.63
3542.4	-2733.11	-2892.55	309.369
3542.5	-1033.11	-4099.55	7.36914
3542.6	-446.112	-2126.55	-1989.63
3542.7	116.888	-1095.55	-780.631
3542.8	-215.112	-1629.55	1485.37
3542.89	-43.1123	-3184.55	-118.631
3542.99	-1007.11	-1071.55	1074.37
3543.09	-393.112	-2923.55	1000.37
3543.19	-135.112	-2952.55	-918.631
3543.28	293.888	-1092.55	-2265.63
3543.38	550.888	-2132.55	-129.631
3543.48	-956.112	-2304.55	-849.631
3543.58	-1272.11	-1843.55	-1386.63
3543.68	-1270.11	-468.549	-1776.63
3543.77	-1939.11	-2052.55	-24.6309
3543.87	-1078.11	-564.549	-6.63086
3543.97	-1696.11	-2143.55	781.369
3544.07	-1674.11	-2660.55	-1656.63
3544.16	-2364.11	-1707.55	-717.631
3544.26	-1360.11	-1395.55	995.369
3544.36	-1620.11	-2027.55	1185.37
3544.46	-223.112	-2411.55	553.369
3544.56	-1594.11	-1041.55	-1775.63
3544.65	-1526.11	-2284.55	-1505.63
3544.75	627.888	-3376.55	-1381.63
3544.85	1465.89	-2231.55	1206.37
3544.95	47.8877	-1393.55	486.369
3545.04	1260.89	-3171.55	-391.631
3545.14	174.888	-2736.55	962.369
3545.24	729.888	-3681.55	171.369
3545.34	711.888	-3132.55	-694.631
3545.44	132.888	-6.54883	-115.631
3545.53	-1113.11	-3051.55	-2253.63
3545.63	-1692.11	-1037.55	330.369
3545.73	-2270.11	-902.549	480.369
3545.83	-271.112	-1867.55	1904.37
3545.92	102.888	-2969.55	-281.631
3546.02	6.88769	-1396.55	-3291.63
3546.12	76.8877	-2371.55	145.369
3546.22	-318.112	-2157.55	288.369
3546.31	-1001.11	-1112.55	1076.37
3546.41	-910.112	-2001.55	-937.631
3546.51	-373.112	-2248.55	-1469.63
3546.61	123.888	-2002.55	-800.631
3546.71	-1046.11	-2975.55	-2139.63
3546.8	-109.112	-2873.55	1758.37
3546.9	-2807.11	-3887.55	-1051.63
3547	-2027.11	-2801.55	-1122.63
3547.1	-558.112	-1733.55	-1827.63
3547.19	816.888	-2743.55	578.369
3547.29	-424.112	-892.549	210.369
3547.39	-715.112	-1450.55	-2111.63
3547.49	200.888	-3766.55	-426.631
3547.59	9.8877	-1523.55	-629.631
3547.68	-1176.11	-1308.55	-1066.63
3547.78	-672.112	-1960.55	232.369
3547.88	-551.112	845.451	1924.37
3547.98	-887.112	-470.549	-302.631
3548.07	458.888	-1634.55	-474.631
3548.17	312.888	-2797.55	2215.37
3548.27	-1335.11	-3467.55	-726.631
3548.37	-497.112	-1651.55	-1295.63
3548.47	-1252.11	-1089.55	-1379.63
3548.56	-1043.11	-2263.55	-896.631
3548.66	-737.112	-1894.55	-1775.63
3548.76	-992.112	-1054.55	-156.631
3548.86	-3046.11	-1536.55	-382.631
3548.95	-1339.11	-2917.55	-1455.63
3549.05	-1085.11	-3013.55	-914.631
3549.15	-2058.11	-1468.55	-169.631
3549.25	-1391.11	-3753.55	-603.631
3549.34	-1693.11	-3202.55	-1139.63
3549.44	-2657.11	-3825.55	836.369
3549.54	-1000.11	-3538.55	-3.63086
3549.64	-570.112	-1568.55	-2226.63
3549.74	-330.112	-2463.55	-27.6309
3549.83	-2311.11	-1346.55	-895.631
3549.93	-2272.11	-1929.55	-1974.63
3550.03	-1701.11	-3888.55	-2921.63
3550.13	-2578.11	-2161.55	-1073.63
3550.22	288.888	-2601.55	-918.631
3550.32	-73.1123	-3224.55	865.369
3550.42	-2503.11	-1904.55	1773.37
3550.52	-2590.11	-4600.55	428.369
3550.62	-3044.11	-2951.55	-142.631
3550.71	54.8877	-1768.55	-62.6309
3550.81	543.888	-2215.55	-1158.63
3550.91	364.888	-2183.55	-1414.63
3551.01	532.888	-2058.55	-647.631
3551.1	318.888	-1861.55	977.369
3551.2	-1378.11	-1658.55	-999.631
3551.3	-269.112	-1342.55	-1802.63
3551.4	-351.112	-723.549	-1223.63
3551.5	-814.112	-1728.55	266.369
3551.59	-1696.11	-3229.55	-882.631
3551.69	-233.112	-2822.55	-172.631
3551.79	-1568.11	-3197.55	393.369
3551.89	588.888	-3291.55	-890.631
3551.98	-257.112	-4051.55	-2223.63
3552.08	-806.112	-1887.55	-3019.63
3552.18	-1201.11	-2952.55	-229.631
3552.28	-1070.11	-3084.55	472.369
3552.38	618.888	-1855.55	1830.37
3552.47	-1792.11	-3300.55	1248.37
3552.57	-2099.11	-4035.55	-800.631
3552.67	-693.112	-3647.55	-1273.63
3552.77	-899.112	-2070.55	-512.631
3552.86	983.888	-3373.55	-865.631
3552.96	-760.112	-2794.55	1541.37
3553.06	-1452.11	-2472.55	850.369
3553.16	-1335.11	-2778.55	-1176.63
3553.26	-2608.11	-3400.55	-239.631
3553.35	-2530.11	-1844.55	41.3691
3553.45	-1062.11	-3905.55	-1898.63
3553.55	-1157.11	-1281.55	-1723.63
3553.65	-1861.11	-3201.55	624.369
3553.74	-2257.11	-755.549	-1189.63
3553.84	56.8877	-2821.55	159.369
3553.94	-1092.11	-2756.55	-1087.63
3554.04	-2256.11	-3790.55	-1659.63
3554.14	-616.112	-2740.55	-1954.63
3554.23	-1872.11	-1431.55	-213.631
3554.33	-2024.11	-138.549	2696.37
3554.43	-1817.11	-2192.55	152.369
3554.53	-1094.11	-2745.55	-567.631
3554.62	-1645.11	-1193.55	-1612.63
3554.72	-457.112	-1801.55	-1553.63
3554.82	-1110.11	-3761.55	-1464.63
3554.92	-918.112	-3739.55	-1716.63
3555.01	-2825.11	-3010.55	-2428.63
3555.11	-1529.11	-2071.55	-2349.63
3555.21	-917.112	-3163.55	-7.63086
3555.31	-1237.11	-3943.55	624.369
3555.41	1138.89	-4378.55	14.3691
3555.5	-900.112	-4131.55	1752.37
3555.6	-1546.11	-3647.55	-68.6309
3555.7	-1321.11	-4358.55	-1042.63
3555.8	-2820.11	-4304.55	-756.631
3555.89	-1030.11	-2712.55	-1916.63
3555.99	-913.112	-3820.55	614.369
3556.09	-1061.11	-3815.55	-110.631
3556.19	-2082.11	-3500.55	-1197.63
3556.29	-3198.11	-4345.55	1005.37
3556.38	-2283.11	-3013.55	300.369
3556.48	-2259.11	-2719.55	-2205.63
3556.58	-1137.11	-3586.55	-974.631
3556.68	-1160.11	-3845.55	-238.631
3556.77	-437.112	-4094.55	317.369
3556.87	-3394.11	-2639.55	-2410.63
3556.97	-2491.11	-2710.55	-1358.63
3557.07	-506.112	-3444.55	-1224.63
3557.17	408.888	-3019.55	-244.631
3557.26	-558.112	-2587.55	-2490.63
3557.36	30.8877	-5392.55	-1597.63
3557.46	76.8877	-4923.55	-1322.63
3557.56	-2231.11	-1934.55	-1404.63
3557.65	1110.89	-3864.55	-955.631
3557.75	-2378.11	-2104.55	-1926.63
3557.85	-2960.11	-1881.55	-2146.63
3557.95	-490.112	-3451.55	-362.631
3558.04	-1448.11	-3135.55	37.3691
3558.14	-1898.11	-2355.55	22.3691
3558.24	-2402.11	-2276.55	-1485.63
3558.34	-1070.11	-2300.55	406.369
3558.44	-2329.11	-1650.55	-1322.63
3558.53	-3509.11	-4537.55	-920.631
3558.63	-2851.11	-4192.55	1377.37
3558.73	-3429.11	-1886.55	-415.631
3558.83	-1268.11	-1759.55	376.369
3558.92	-518.112	-3058.55	688.369
3559.02	-1912.11	-2372.55	-1000.63
3559.12	-1433.11	-3541.55	46.3691
3559.22	-1880.11	-2923.55	-553.631
3559.32	-1087.11	-4773.55	-625.631
3559.41	-2117.11	-3563.55	-809.631
3559.51	-3018.11	-2362.55	-2288.63
3559.61	-2324.11	-3108.55	-443.631
3559.71	-1265.11	-3370.55	-389.631
3559.8	-1729.11	-4334.55	-301.631
3559.9	-3206.11	-1538.55	-833.631
3560	-3647.11	-3075.55	-1713.63

## Sheet: 工作表3
Figure 4a						Figure 4d
MOFilter		NWF		Simulated ZIF-8			PM2.5	Error bar	PM10	Error bar
2-Theta/degree	Intensity	2-Theta/degree	Intensity	2-Theta/degree	Intensity	NWF	51.1567	2.48966	61.2667	4.21215
1.5	2466.67	3	385	4	4.4	MOFilter	96.8667	0.12472	97.7333	0.49216
1.52	2491.67	3.01976	340	4.02	4.4	Figure 4e
1.54	2383.33	3.03952	316	4.04	4.4		C/C0	Error bar
1.56	2341.67	3.05928	313	4.06	4.4	Dark with NWF	0.81	0.05103
1.58	2416.67	3.07904	289	4.08	4.4	Dark with MOFilter	0.42	0.02449
1.6	2458.33	3.0988	275	4.1	4.4	Light with NWF	0.11	0.0216
1.62	2475	3.11856	254	4.12	4.4	Light with MOFilter	6.48333e-05	1.64992e-06
1.64	2341.67	3.13832	242	4.14	4.4	Figure 4f
1.66	2241.67	3.15808	239	4.16	4.4	Cycle	Sterilization efficiency (%)	Error bar
1.68	2158.33	3.17784	256	4.18	4.4	1	100	1e-05
1.7	2100	3.1976	212	4.2	4.4	2	100	0.0001
1.72	2041.67	3.21736	205	4.22	4.4	3	99.8533	0.10371
1.74	2041.67	3.23712	195	4.24	4.4	4	99.9267	0.10371
1.76	2091.67	3.25688	226	4.26	4.4	5	99.71	0.09899
1.78	2166.67	3.27663	169	4.28	4.4	Figure 4b
1.8	2091.67	3.29639	155	4.3	4.4
1.82	1908.33	3.31615	151	4.32	4.4
1.84	1916.67	3.33591	153	4.34	4.4
1.86	1933.33	3.35567	138	4.36	4.4
1.88	1891.67	3.37543	101	4.38	4.4
1.9	1816.67	3.39519	106	4.4	4.4
1.92	1791.67	3.41495	103	4.42	4.4
1.94	1750	3.43471	98	4.44	4.4
1.96	1691.67	3.45447	88	4.46	4.4
1.98	1758.33	3.47423	90	4.48	4.4
2	1750	3.49399	77	4.5	4.4
2.02	1616.67	3.51375	76	4.52	4.4
2.04	1625	3.53351	88	4.54	4.4
2.06	1741.67	3.55327	89	4.56	4.4
2.08	1708.33	3.57303	69	4.58	4.4
2.1	1625	3.59279	81	4.6	4.4
2.12	1575	3.61255	72	4.62	4.4
2.14	1600	3.63231	89	4.64	4.4
2.16	1641.67	3.65207	80	4.66	4.4
2.18	1558.33	3.67183	72	4.68	4.4
2.2	1525	3.69159	65	4.7	4.4
2.22	1441.67	3.71135	79	4.72	4.4
2.24	1375	3.7311	76	4.74	4.4
2.26	1383.33	3.75087	68	4.76	4.4
2.28	1333.33	3.77062	85	4.78	4.4
2.3	1341.67	3.79038	68	4.8	4.4
2.32	1508.33	3.81014	83	4.82	4.4
2.34	1475	3.8299	79	4.84	4.4
2.36	1325	3.84966	70	4.86	4.4
2.38	1241.67	3.86942	79	4.88	4.4
2.4	1300	3.88918	63	4.9	4.4
2.42	1358.33	3.90894	77	4.92	4.4
2.44	1350	3.9287	73	4.94	4.4
2.46	1266.67	3.94846	72	4.96	4.4
2.48	1283.33	3.96822	72	4.98	4.4
2.5	1300	3.98798	59	5	4.4
2.52	1291.67	4.00774	63	5.02	4.4
2.54	1250	4.0275	71	5.04	4.4
2.56	1166.67	4.04726	74	5.06	4.4
2.58	1075	4.06702	68	5.08	4.4
2.6	1066.67	4.08678	79	5.1	4.4
2.62	1191.67	4.10654	55	5.12	4.4
2.64	1225	4.1263	57	5.14	4.4
2.66	1141.67	4.14606	70	5.16	4.4
2.68	1108.33	4.16582	61	5.18	4.4
2.7	1133.33	4.18558	54	5.2	4.4
2.72	1150	4.20534	59	5.22	4.4
2.74	1133.33	4.22509	70	5.24	4.4
2.76	1100	4.24486	57	5.26	4.4
2.78	1008.33	4.26461	68	5.28	4.4
2.8	1066.67	4.28437	75	5.3	4.4
2.82	1100	4.30413	53	5.32	4.4
2.84	1058.33	4.32389	68	5.34	4.4
2.86	1025	4.34365	62	5.36	4.4
2.88	891.667	4.36341	61	5.38	4.4
2.9	891.667	4.38317	69	5.4	4.4
2.92	1025	4.40293	68	5.42	4.4
2.94	1091.67	4.42269	70	5.44	4.4
2.96	1016.67	4.44245	76	5.46	4.4
2.98	1008.33	4.46221	71	5.48	4.4
3	1058.33	4.48197	69	5.5	4.4
3.02	1058.33	4.50173	65	5.52	4.4
3.04	991.667	4.52149	54	5.54	4.4
3.06	1033.33	4.54125	59	5.56	4.4
3.08	1025	4.56101	61	5.58	4.4
3.1	966.667	4.58077	59	5.6	4.4
3.12	1000	4.60053	52	5.62	4.4
3.14	941.667	4.62029	57	5.64	4.4
3.16	925	4.64005	64	5.66	4.4
3.18	1000	4.65981	60	5.68	4.4
3.2	1050	4.67957	70	5.7	4.4
3.22	1025	4.69933	69	5.72	4.4
3.24	1050	4.71908	64	5.74	4.4
3.26	1091.67	4.73884	45	5.76	4.4
3.28	1050	4.7586	63	5.78	4.4
3.3	900	4.77836	51	5.8	4.4
3.32	833.333	4.79812	47	5.82	4.4
3.34	883.333	4.81788	55	5.84	4.4
3.36	866.667	4.83764	58	5.86	4.4
3.38	883.333	4.8574	61	5.88	4.4
3.4	850	4.87716	63	5.9	4.4
3.42	933.333	4.89692	73	5.92	4.4
3.44	916.667	4.91668	61	5.94	4.4
3.46	983.333	4.93644	58	5.96	4.4
3.48	966.667	4.9562	68	5.98	4.4
3.5	975	4.97596	58	6	4.4
3.52	908.333	4.99572	54	6.02	4.4
3.54	883.333	5.01548	53	6.04	4.4
3.56	966.667	5.03524	63	6.06	4.4
3.58	900	5.055	64	6.08	4.4
3.6	783.333	5.07476	62	6.1	4.4
3.62	850	5.09452	57	6.12	4.4
3.64	833.333	5.11428	70	6.14	4.4
3.66	908.333	5.13404	48	6.16	4.4
3.68	958.333	5.1538	77	6.18	4.4
3.7	933.333	5.17356	60	6.2	4.4
3.72	858.333	5.19332	51	6.22	4.4
3.74	858.333	5.21307	69	6.24	4.4
3.76	866.667	5.23283	46	6.26	4.4
3.78	808.333	5.25259	61	6.28	4.4
3.8	816.667	5.27235	64	6.3	4.4
3.82	841.667	5.29211	59	6.32	4.45394
3.84	700	5.31187	60	6.34	4.54176
3.86	833.333	5.33163	50	6.36	4.63312
3.88	875	5.35139	59	6.38	4.72822
3.9	900	5.37115	75	6.4	4.82729
3.92	883.333	5.39091	61	6.42	4.93061
3.94	858.333	5.41067	71	6.44	5.03844
3.96	816.667	5.43043	74	6.46	5.15108
3.98	758.333	5.45019	60	6.48	5.26886
4	766.667	5.46995	53	6.5	5.39215
4.02	900	5.48971	72	6.52	5.52133
4.04	816.667	5.50947	54	6.54	5.65685
4.06	783.333	5.52923	46	6.56	5.79917
4.08	900	5.54899	60	6.58	5.94882
4.1	841.667	5.56875	61	6.6	6.10638
4.12	725	5.58851	60	6.62	6.2725
4.14	775	5.60827	61	6.64	6.44788
4.16	875	5.62803	67	6.66	6.63333
4.18	816.667	5.64779	66	6.68	6.82973
4.2	775	5.66755	65	6.7	7.03808
4.22	758.333	5.68731	51	6.72	7.25949
4.24	858.333	5.70707	60	6.74	7.49525
4.26	875	5.72682	57	6.76	7.74678
4.28	850	5.74658	85	6.78	8.0157
4.3	733.333	5.76634	57	6.8	8.30389
4.32	800	5.7861	63	6.82	8.61349
4.34	875	5.80586	66	6.84	8.94694
4.36	891.667	5.82562	61	6.86	9.30712
4.38	841.667	5.84538	79	6.88	9.69734
4.4	883.333	5.86514	66	6.9	10.1215
4.42	875	5.8849	61	6.92	10.5842
4.44	825	5.90466	65	6.94	11.0909
4.46	758.333	5.92442	72	6.96	11.6482
4.48	891.667	5.94418	57	6.98	12.2639
4.5	866.667	5.96394	67	7	12.9476
4.52	866.667	5.9837	67	7.02	13.7111
4.54	825	6.00346	62	7.04	14.5691
4.56	833.333	6.02322	62	7.06	15.54
4.58	833.333	6.04298	68	7.08	16.6472
4.6	808.333	6.06274	61	7.1	17.921
4.62	916.667	6.0825	72	7.12	19.401
4.64	891.667	6.10226	80	7.14	21.1402
4.66	750	6.12202	53	7.16	23.2115
4.68	775	6.14178	55	7.18	25.7207
4.7	833.333	6.16154	72	7.2	28.836
4.72	758.333	6.1813	75	7.22	32.8542
4.74	775	6.20106	60	7.24	38.2954
4.76	808.333	6.22082	66	7.26	45.9216
4.78	841.667	6.24057	60	7.28	56.4893
4.8	791.667	6.26033	70	7.3	70.2125
4.82	808.333	6.28009	66	7.32	85.8736
4.84	883.333	6.29985	75	7.34	98.6738
4.86	833.333	6.31961	55	7.36	100
4.88	841.667	6.33937	59	7.38	88.656
4.9	883.333	6.35913	66	7.4	73.0042
4.92	783.333	6.37889	66	7.42	58.7703
4.94	808.333	6.39865	80	7.44	47.6155
4.96	833.333	6.41841	75	7.46	39.5008
4.98	883.333	6.43817	73	7.48	33.7224
5	850	6.45793	58	7.5	29.491
5.02	916.667	6.47769	64	7.52	26.2381
5.04	766.667	6.49745	74	7.54	23.6334
5.06	858.333	6.51721	52	7.56	21.4913
5.08	866.667	6.53697	68	7.58	19.6975
5.1	741.667	6.55673	65	7.6	18.1746
5.12	816.667	6.57649	78	7.62	16.8665
5.14	866.667	6.59625	75	7.64	15.7314
5.16	900	6.61601	66	7.66	14.7375
5.18	850	6.63577	73	7.68	13.8604
5.2	791.667	6.65553	79	7.7	13.0807
5.22	783.333	6.67529	63	7.72	12.3834
5.24	833.333	6.69505	73	7.74	11.7561
5.26	841.667	6.71481	79	7.76	11.1888
5.28	916.667	6.73456	72	7.78	10.6733
5.3	891.667	6.75432	76	7.8	10.203
5.32	841.667	6.77408	80	7.82	9.77217
5.34	783.333	6.79384	87	7.84	9.37606
5.36	825	6.8136	69	7.86	9.01066
5.38	733.333	6.83336	65	7.88	8.67255
5.4	833.333	6.85312	75	7.9	8.35879
5.42	783.333	6.87288	65	7.92	8.06686
5.44	791.667	6.89264	86	7.94	7.79456
5.46	741.667	6.9124	63	7.96	7.53998
5.48	866.667	6.93216	73	7.98	7.30146
5.5	908.333	6.95192	63	8	7.07752
5.52	808.333	6.97168	62	8.02	6.86687
5.54	816.667	6.99144	76	8.04	6.66836
5.56	900	7.0112	65	8.06	6.48099
5.58	833.333	7.03096	66	8.08	6.30383
5.6	825	7.05072	69	8.1	6.13607
5.62	916.667	7.07048	63	8.12	5.977
5.64	833.333	7.09024	69	8.14	5.82595
5.66	900	7.11	61	8.16	5.68233
5.68	916.667	7.12976	63	8.18	5.54561
5.7	741.667	7.14952	75	8.2	5.4153
5.72	775	7.16928	80	8.22	5.29097
5.74	816.667	7.18903	81	8.24	5.1722
5.76	833.333	7.2088	67	8.26	5.05865
5.78	933.333	7.22855	71	8.28	4.94996
5.8	958.333	7.24831	80	8.3	4.84585
5.82	875	7.26807	76	8.32	4.74601
5.84	975	7.28783	65	8.34	4.6502
5.86	825	7.30759	74	8.36	4.55818
5.88	841.667	7.32735	78	8.38	4.46973
5.9	875	7.34711	74	8.4	4.4
5.92	916.667	7.36687	78	8.42	4.4
5.94	950	7.38663	72	8.44	4.4
5.96	833.333	7.40639	87	8.46	4.4
5.98	983.333	7.42615	80	8.48	4.4
6	891.667	7.44591	89	8.5	4.4
6.02	900	7.46567	97	8.52	4.4
6.04	900	7.48543	96	8.54	4.4
6.06	966.667	7.50519	75	8.56	4.4
6.08	1025	7.52495	74	8.58	4.4
6.1	1016.67	7.54471	74	8.6	4.4
6.12	808.333	7.56447	78	8.62	4.4
6.14	850	7.58423	88	8.64	4.4
6.16	891.667	7.60399	80	8.66	4.4
6.18	875	7.62375	82	8.68	4.4
6.2	925	7.64351	80	8.7	4.4
6.22	975	7.66327	98	8.72	4.4
6.24	891.667	7.68302	74	8.74	4.4
6.26	966.667	7.70279	64	8.76	4.4
6.28	775	7.72254	83	8.78	4.4
6.3	866.667	7.7423	88	8.8	4.4
6.32	958.333	7.76206	68	8.82	4.4
6.34	858.333	7.78182	74	8.84	4.4
6.36	916.667	7.80158	79	8.86	4.4
6.38	1133.33	7.82134	85	8.88	4.4
6.4	1058.33	7.8411	98	8.9	4.4
6.42	1025	7.86086	94	8.92	4.4
6.44	925	7.88062	78	8.94	4.4
6.46	883.333	7.90038	81	8.96	4.4
6.48	1000	7.92014	84	8.98	4.4
6.5	1033.33	7.9399	79	9	4.4
6.52	966.667	7.95966	70	9.02	4.4
6.54	933.333	7.97942	89	9.04	4.4
6.56	1041.67	7.99918	92	9.06	4.4
6.58	991.667	8.01894	74	9.08	4.4
6.6	958.333	8.0387	103	9.1	4.4
6.62	941.667	8.05846	85	9.12	4.4
6.64	1083.33	8.07822	83	9.14	4.4
6.66	1016.67	8.09798	91	9.16	4.4
6.68	1075	8.11774	98	9.18	4.4
6.7	1033.33	8.1375	85	9.2	4.4
6.72	1125	8.15726	73	9.22	4.4
6.74	1108.33	8.17702	108	9.24	4.4
6.76	1216.67	8.19678	81	9.26	4.4
6.78	1208.33	8.21653	107	9.28	4.4
6.8	1250	8.23629	95	9.3	4.4
6.82	1258.33	8.25605	95	9.32	4.4
6.84	1400	8.27581	90	9.34	4.4
6.86	1483.33	8.29557	88	9.36	4.4
6.88	1591.67	8.31533	107	9.38	4.4
6.9	1825	8.33509	80	9.4	4.4
6.92	1658.33	8.35485	86	9.42	4.4
6.94	2000	8.37461	80	9.44	4.4
6.96	2191.67	8.39437	96	9.46	4.4
6.98	2175	8.41413	97	9.48	4.4
7	2541.67	8.43389	102	9.5	4.4
7.02	2625	8.45365	90	9.52	4.4
7.04	3100	8.47341	91	9.54	4.4
7.06	3758.33	8.49317	97	9.56	4.4
7.08	3925	8.51293	109	9.58	4.4
7.1	4416.67	8.53269	86	9.6	4.4
7.12	5233.33	8.55245	97	9.62	4.4
7.14	6091.67	8.57221	90	9.64	4.4
7.16	6250	8.59197	96	9.66	4.4
7.18	7441.67	8.61173	87	9.68	4.4
7.2	8433.33	8.63149	114	9.7	4.4
7.22	8741.67	8.65125	95	9.72	4.4
7.24	9325	8.671	106	9.74	4.4
7.26	10508.3	8.69077	90	9.76	4.4
7.28	11358.3	8.71052	118	9.78	4.4
7.3	11916.7	8.73028	89	9.8	4.4
7.32	12550	8.75004	98	9.82	4.4
7.34	13275	8.7698	98	9.84	4.4
7.36	14325	8.78956	108	9.86	4.4
7.38	14800	8.80932	105	9.88	4.4
7.4	15216.7	8.82908	107	9.9	4.4
7.42	15700	8.84884	108	9.92	4.4
7.44	16125	8.8686	94	9.94	4.4
7.46	16641.7	8.88836	112	9.96	4.4
7.48	17408.3	8.90812	83	9.98	4.4
7.5	18391.7	8.92788	100	10	4.4
7.52	18708.3	8.94764	82	10.02	4.4
7.54	18941.7	8.9674	122	10.04	4.4
7.56	19266.7	8.98716	105	10.06	4.4
7.58	18425	9.00692	94	10.08	4.4
7.6	18491.7	9.02668	107	10.1	4.4
7.62	18533.3	9.04644	86	10.12	4.4
7.64	18408.3	9.0662	100	10.14	4.58684
7.66	17225	9.08596	90	10.16	4.94792
7.68	16525	9.10572	106	10.18	5.36921
7.7	15008.3	9.12548	110	10.2	5.86666
7.72	13616.7	9.14524	100	10.22	6.46261
7.74	12175	9.16499	108	10.24	7.19044
7.76	11075	9.18475	100	10.26	8.10566
7.78	9058.33	9.20451	100	10.28	9.3077
7.8	7508.33	9.22427	104	10.3	10.9629
7.82	5983.33	9.24403	112	10.32	13.2878
7.84	4475	9.26379	112	10.34	16.4497
7.86	3275	9.28355	110	10.36	20.399
7.88	2741.67	9.30331	104	10.38	24.5351
7.9	2425	9.32307	115	10.4	27.0533
7.92	1975	9.34283	95	10.42	25.9432
7.94	1783.33	9.36259	109	10.44	22.1879
7.96	1800	9.38235	97	10.46	18.0328
7.98	1725	9.40211	101	10.48	14.513
8	1650	9.42187	119	10.5	11.8479
8.02	1783.33	9.44163	90	10.52	9.93746
8.04	1625	9.46139	79	10.54	8.56896
8.06	1650	9.48115	114	10.56	7.54857
8.08	1691.67	9.50091	106	10.58	6.75052
8.1	1400	9.52067	106	10.6	6.10402
8.12	1566.67	9.54043	110	10.62	5.5683
8.14	1475	9.56019	109	10.64	5.11718
8.16	1641.67	9.57995	106	10.66	4.7324
8.18	1708.33	9.59971	111	10.68	4.40054
8.2	1583.33	9.61947	106	10.7	4.4
8.22	1491.67	9.63923	102	10.72	4.4
8.24	1600	9.65898	104	10.74	4.4
8.26	1675	9.67874	104	10.76	4.4
8.28	1516.67	9.6985	113	10.78	4.4
8.3	1366.67	9.71826	110	10.8	4.4
8.32	1341.67	9.73802	102	10.82	4.4
8.34	1616.67	9.75778	113	10.84	4.4
8.36	1533.33	9.77754	120	10.86	4.4
8.38	1508.33	9.7973	109	10.88	4.4
8.4	1408.33	9.81706	112	10.9	4.4
8.42	1308.33	9.83682	121	10.92	4.4
8.44	1416.67	9.85658	112	10.94	4.4
8.46	1383.33	9.87634	118	10.96	4.4
8.48	1358.33	9.8961	104	10.98	4.4
8.5	1433.33	9.91586	114	11	4.4
8.52	1433.33	9.93562	112	11.02	4.4
8.54	1216.67	9.95538	124	11.04	4.4
8.56	1383.33	9.97514	135	11.06	4.4
8.58	1408.33	9.9949	108	11.08	4.4
8.6	1341.67	10.0147	121	11.1	4.4
8.62	1308.33	10.0344	100	11.12	4.4
8.64	1375	10.0542	94	11.14	4.4
8.66	1350	10.0739	119	11.16	4.4
8.68	1408.33	10.0937	117	11.18	4.4
8.7	1366.67	10.1135	127	11.2	4.4
8.72	1316.67	10.1332	106	11.22	4.4
8.74	1200	10.153	128	11.24	4.4
8.76	1366.67	10.1727	122	11.26	4.4
8.78	1341.67	10.1925	97	11.28	4.4
8.8	1375	10.2122	135	11.3	4.4
8.82	1541.67	10.232	115	11.32	4.4
8.84	1408.33	10.2518	117	11.34	4.4
8.86	1500	10.2715	123	11.36	4.4
8.88	1541.67	10.2913	115	11.38	4.4
8.9	1366.67	10.311	112	11.4	4.4
8.92	1250	10.3308	116	11.42	4.4
8.94	1291.67	10.3506	115	11.44	4.4
8.96	1250	10.3703	117	11.46	4.4
8.98	1283.33	10.3901	129	11.48	4.4
9	1425	10.4099	118	11.5	4.4
9.02	1466.67	10.4296	121	11.52	4.4
9.04	1333.33	10.4494	121	11.54	4.4
9.06	1250	10.4691	113	11.56	4.4
9.08	1508.33	10.4889	110	11.58	4.4
9.1	1416.67	10.5086	130	11.6	4.4
9.12	1308.33	10.5284	123	11.62	4.4
9.14	1500	10.5482	119	11.64	4.4
9.16	1491.67	10.5679	96	11.66	4.4
9.18	1366.67	10.5877	111	11.68	4.4
9.2	1450	10.6075	111	11.7	4.4
9.22	1350	10.6272	113	11.72	4.4
9.24	1308.33	10.647	115	11.74	4.4
9.26	1266.67	10.6667	105	11.76	4.4
9.28	1458.33	10.6865	111	11.78	4.4
9.3	1441.67	10.7062	127	11.8	4.4
9.32	1491.67	10.726	121	11.82	4.4
9.34	1433.33	10.7458	124	11.84	4.4
9.36	1525	10.7655	125	11.86	4.4
9.38	1433.33	10.7853	130	11.88	4.4
9.4	1483.33	10.805	97	11.9	4.4
9.42	1533.33	10.8248	100	11.92	4.4
9.44	1533.33	10.8446	104	11.94	4.4
9.46	1508.33	10.8643	124	11.96	4.4
9.48	1383.33	10.8841	102	11.98	4.4
9.5	1358.33	10.9038	114	12	4.4
9.52	1375	10.9236	108	12.02	4.4
9.54	1333.33	10.9434	116	12.04	4.4
9.56	1391.67	10.9631	113	12.06	4.4
9.58	1258.33	10.9829	133	12.08	4.4
9.6	1483.33	11.0026	112	12.1	4.4
9.62	1500	11.0224	131	12.12	4.4
9.64	1466.67	11.0422	115	12.14	4.4
9.66	1566.67	11.0619	115	12.16	4.4
9.68	1541.67	11.0817	107	12.18	4.4
9.7	1358.33	11.1014	104	12.2	4.42323
9.72	1525	11.1212	116	12.22	4.5883
9.74	1725	11.141	113	12.24	4.7661
9.76	1775	11.1607	99	12.26	4.95817
9.78	1641.67	11.1805	108	12.28	5.16628
9.8	1716.67	11.2002	111	12.3	5.39251
9.82	1766.67	11.22	110	12.32	5.63932
9.84	1633.33	11.2398	106	12.34	5.90964
9.86	1541.67	11.2595	126	12.36	6.20695
9.88	1566.67	11.2793	131	12.38	6.53548
9.9	1716.67	11.299	136	12.4	6.90036
9.92	1716.67	11.3188	121	12.42	7.3079
9.94	1758.33	11.3385	111	12.44	7.76594
9.96	1716.67	11.3583	95	12.46	8.28435
9.98	1816.67	11.3781	121	12.48	8.87566
10	1650	11.3978	121	12.5	9.55609
10.02	1725	11.4176	113	12.52	10.3469
10.04	1741.67	11.4374	134	12.54	11.2765
10.06	1841.67	11.4571	115	12.56	12.3841
10.08	1916.67	11.4769	119	12.58	13.7265
10.1	1950	11.4966	134	12.6	15.3946
10.12	2083.33	11.5164	97	12.62	17.5486
10.14	2233.33	11.5361	124	12.64	20.4691
10.16	2291.67	11.5559	126	12.66	24.5639
10.18	2508.33	11.5757	116	12.68	30.2323
10.2	2566.67	11.5954	124	12.7	37.5756
10.22	2691.67	11.6152	118	12.72	45.9146
10.24	2783.33	11.6349	121	12.74	52.6262
10.26	2866.67	11.6547	115	12.76	53.1299
10.28	3083.33	11.6745	122	12.78	46.9711
10.3	3033.33	11.6942	121	12.8	38.6353
10.32	3333.33	11.714	112	12.82	31.0981
10.34	3225	11.7337	113	12.84	25.2068
10.36	3533.33	11.7535	138	12.86	20.9266
10.38	3808.33	11.7733	114	12.88	17.8781
10.4	3983.33	11.793	112	12.9	15.6432
10.42	3941.67	11.8128	135	12.92	13.9229
10.44	4000	11.8325	124	12.94	12.5443
10.46	4075	11.8523	124	12.96	11.4098
10.48	3991.67	11.8721	133	12.98	10.4595
10.5	4158.33	11.8918	108	13	9.65237
10.52	4425	11.9116	115	13.02	8.95889
10.54	4366.67	11.9313	129	13.04	8.35697
10.56	4550	11.9511	101	13.06	7.82984
10.58	4525	11.9709	118	13.08	7.36454
10.6	4650	11.9906	120	13.1	6.9509
10.62	4525	12.0104	130	13.12	6.58085
10.64	4616.67	12.0301	134	13.14	6.2479
10.66	4783.33	12.0499	149	13.16	5.94677
10.68	4833.33	12.0697	119	13.18	5.67315
10.7	4775	12.0894	118	13.2	5.42345
10.72	4591.67	12.1092	119	13.22	5.19468
10.74	4166.67	12.1289	91	13.24	4.98434
10.76	4200	12.1487	118	13.26	4.79029
10.78	4333.33	12.1684	143	13.28	4.65037
10.8	3958.33	12.1882	143	13.3	4.48634
10.82	3566.67	12.208	142	13.32	4.4
10.84	3341.67	12.2277	128	13.34	4.4
10.86	3075	12.2475	123	13.36	4.4
10.88	2883.33	12.2673	122	13.38	4.4
10.9	2766.67	12.287	120	13.4	4.4
10.92	2683.33	12.3068	125	13.42	4.4
10.94	2483.33	12.3265	131	13.44	4.4
10.96	2183.33	12.3463	127	13.46	4.4
10.98	2050	12.366	130	13.48	4.4
11	1958.33	12.3858	125	13.5	4.4
11.02	1891.67	12.4056	124	13.52	4.4
11.04	1891.67	12.4253	132	13.54	4.4
11.06	1866.67	12.4451	126	13.56	4.4
11.08	1875	12.4649	123	13.58	4.4
11.1	1866.67	12.4846	128	13.6	4.4
11.12	1941.67	12.5044	137	13.62	4.4
11.14	2058.33	12.5241	114	13.64	4.4
11.16	1891.67	12.5439	125	13.66	4.4
11.18	1925	12.5637	132	13.68	4.4
11.2	1858.33	12.5834	134	13.7	4.4
11.22	2058.33	12.6032	136	13.72	4.4
11.24	2033.33	12.6229	135	13.74	4.4
11.26	2008.33	12.6427	145	13.76	4.4
11.28	1825	12.6624	143	13.78	4.4
11.3	1733.33	12.6822	145	13.8	4.4
11.32	1825	12.702	148	13.82	4.4
11.34	1766.67	12.7217	136	13.84	4.4
11.36	1958.33	12.7415	141	13.86	4.4
11.38	1908.33	12.7612	122	13.88	4.4
11.4	1983.33	12.781	138	13.9	4.4
11.42	2108.33	12.8008	149	13.92	4.4
11.44	1958.33	12.8205	136	13.94	4.4
11.46	2058.33	12.8403	141	13.96	4.4
11.48	2108.33	12.86	127	13.98	4.4
11.5	2100	12.8798	130	14	4.4
11.52	1966.67	12.8996	146	14.02	4.4
11.54	1925	12.9193	148	14.04	4.4
11.56	2191.67	12.9391	137	14.06	4.4
11.58	2033.33	12.9588	134	14.08	4.4
11.6	1991.67	12.9786	140	14.1	4.4
11.62	2050	12.9984	138	14.12	4.4
11.64	1991.67	13.0181	139	14.14	4.4
11.66	2016.67	13.0379	153	14.16	4.4
11.68	1900	13.0576	143	14.18	4.4
11.7	1875	13.0774	150	14.2	4.4
11.72	1900	13.0972	136	14.22	4.4
11.74	1991.67	13.1169	114	14.24	4.4
11.76	2041.67	13.1367	148	14.26	4.4
11.78	2100	13.1564	167	14.28	4.4
11.8	2150	13.1762	128	14.3	4.4
11.82	2075	13.1959	158	14.32	4.4
11.84	2100	13.2157	140	14.34	4.4
11.86	2316.67	13.2355	147	14.36	4.4
11.88	2250	13.2552	148	14.38	4.4
11.9	2191.67	13.275	135	14.4	4.4
11.92	2400	13.2948	175	14.42	4.4
11.94	2500	13.3145	152	14.44	4.4
11.96	2441.67	13.3343	140	14.46	4.4
11.98	2575	13.354	155	14.48	4.4
12	2583.33	13.3738	131	14.5	4.4
12.02	2558.33	13.3935	155	14.52	4.4
12.04	2650	13.4133	154	14.54	4.4
12.06	2683.33	13.4331	161	14.56	4.86838
12.08	2841.67	13.4528	167	14.58	5.44972
12.1	3008.33	13.4726	145	14.6	6.19567
12.12	2983.33	13.4924	161	14.62	7.20019
12.14	2716.67	13.5121	167	14.64	8.60515
12.16	2833.33	13.5319	164	14.66	10.5601
12.18	2933.33	13.5516	154	14.68	13.1246
12.2	2966.67	13.5714	164	14.7	16.1115
12.22	2833.33	13.5912	164	14.72	18.7082
12.24	2550	13.6109	165	14.74	19.2795
12.26	2616.67	13.6307	160	14.76	17.3145
12.28	2625	13.6504	141	14.78	14.3342
12.3	2833.33	13.6702	150	14.8	11.5492
12.32	3016.67	13.6899	146	14.82	9.34006
12.34	2900	13.7097	156	14.84	7.72334
12.36	3000	13.7295	151	14.86	6.57252
12.38	3291.67	13.7492	148	14.88	5.73396
12.4	3341.67	13.769	159	14.9	5.0929
12.42	3491.67	13.7887	163	14.92	4.5816
12.44	3783.33	13.8085	189	14.94	4.4
12.46	4000	13.8283	137	14.96	4.4
12.48	4341.67	13.848	178	14.98	4.4
12.5	4400	13.8678	169	15	4.4
12.52	4641.67	13.8875	155	15.02	4.4
12.54	4858.33	13.9073	174	15.04	4.4
12.56	5158.33	13.9271	155	15.06	4.4
12.58	5541.67	13.9468	164	15.08	4.4
12.6	6091.67	13.9666	173	15.1	4.4
12.62	6133.33	13.9863	166	15.12	4.4
12.64	6366.67	14.0061	144	15.14	4.4
12.66	6875	14.0259	176	15.16	4.4
12.68	7191.67	14.0456	174	15.18	4.4
12.7	7508.33	14.0654	179	15.2	4.4
12.72	7866.67	14.0851	142	15.22	4.4
12.74	7858.33	14.1049	165	15.24	4.4
12.76	8066.67	14.1247	173	15.26	4.4
12.78	8416.67	14.1444	177	15.28	4.4
12.8	8775	14.1642	200	15.3	4.4
12.82	8866.67	14.1839	167	15.32	4.4
12.84	9050	14.2037	161	15.34	4.4
12.86	9300	14.2234	180	15.36	4.4
12.88	9725	14.2432	190	15.38	4.4
12.9	9683.33	14.263	179	15.4	4.4
12.92	9691.67	14.2827	153	15.42	4.4
12.94	10016.7	14.3025	203	15.44	4.4
12.96	9975	14.3223	164	15.46	4.4
12.98	10075	14.342	170	15.48	4.4
13	10158.3	14.3618	184	15.5	4.4
13.02	9983.33	14.3815	170	15.52	4.4
13.04	9933.33	14.4013	219	15.54	4.4
13.06	9658.33	14.421	190	15.56	4.4
13.08	9391.67	14.4408	200	15.58	4.4
13.1	9291.67	14.4606	197	15.6	4.4
13.12	8891.67	14.4803	194	15.62	4.4
13.14	8500	14.5001	171	15.64	4.4
13.16	7958.33	14.5198	188	15.66	4.4
13.18	7366.67	14.5396	182	15.68	4.4
13.2	6600	14.5594	173	15.7	4.4
13.22	6225	14.5791	189	15.72	4.4
13.24	5700	14.5989	197	15.74	4.4
13.26	4950	14.6187	216	15.76	4.4
13.28	4600	14.6384	177	15.78	4.4
13.3	4250	14.6582	182	15.8	4.4
13.32	4075	14.6779	208	15.82	4.4
13.34	3783.33	14.6977	186	15.84	4.4
13.36	3608.33	14.7174	206	15.86	4.4
13.38	3466.67	14.7372	215	15.88	4.4
13.4	3216.67	14.757	211	15.9	4.4
13.42	3300	14.7767	203	15.92	4.4
13.44	3250	14.7965	194	15.94	4.4
13.46	3141.67	14.8162	216	15.96	4.4
13.48	3033.33	14.836	172	15.98	4.4
13.5	3166.67	14.8558	186	16	4.4
13.52	3200	14.8755	199	16.02	4.50053
13.54	3016.67	14.8953	197	16.04	4.6944
13.56	3183.33	14.915	190	16.06	4.90672
13.58	3075	14.9348	218	16.08	5.14009
13.6	3041.67	14.9546	203	16.1	5.39767
13.62	3175	14.9743	222	16.12	5.68325
13.64	3041.67	14.9941	244	16.14	6.00149
13.66	3075	15.0138	224	16.16	6.35814
13.68	3183.33	15.0336	202	16.18	6.76035
13.7	3283.33	15.0534	209	16.2	7.19208
13.72	3108.33	15.0731	223	16.22	7.71739
13.74	3191.67	15.0929	221	16.24	8.32378
13.76	3241.67	15.1126	208	16.26	9.03106
13.78	3266.67	15.1324	209	16.28	9.86596
13.8	3425	15.1522	199	16.3	10.8658
13.82	3408.33	15.1719	201	16.32	12.0861
13.84	3241.67	15.1917	234	16.34	13.6193
13.86	3166.67	15.2114	252	16.36	15.6305
13.88	3508.33	15.2312	209	16.38	18.3972
13.9	3291.67	15.2509	204	16.4	22.2836
13.92	3300	15.2707	217	16.42	27.5769
13.94	3575	15.2905	227	16.44	34.2071
13.96	3733.33	15.3102	242	16.46	41.1976
13.98	3458.33	15.33	236	16.48	45.562
14	3516.67	15.3498	239	16.5	43.8472
14.02	3533.33	15.3695	248	16.52	37.5766
14.04	3500	15.3893	235	16.54	30.56
14.06	3591.67	15.409	229	16.56	24.5927
14.08	3600	15.4288	268	16.58	20.0655
14.1	3425	15.4485	245	16.6	16.8638
14.12	3591.67	15.4683	256	16.62	14.5476
14.14	3625	15.4881	241	16.64	12.8253
14.16	3800	15.5078	279	16.66	11.4821
14.18	3608.33	15.5276	240	16.68	10.3972
14.2	3641.67	15.5473	263	16.7	9.50082
14.22	3575	15.5671	258	16.72	8.74861
14.24	3641.67	15.5869	290	16.74	8.10948
14.26	3816.67	15.6066	250	16.76	7.56073
14.28	3775	15.6264	272	16.78	7.0853
14.3	3900	15.6461	267	16.8	6.67017
14.32	4000	15.6659	270	16.82	6.30524
14.34	3958.33	15.6857	285	16.84	5.98256
14.36	4033.33	15.7054	303	16.86	5.69581
14.38	4108.33	15.7252	284	16.88	5.43991
14.4	4091.67	15.7449	272	16.9	5.2107
14.42	3925	15.7647	287	16.92	5.00482
14.44	3958.33	15.7845	264	16.94	4.81944
14.46	3991.67	15.8042	277	16.96	4.65224
14.48	4000	15.824	292	16.98	4.50128
14.5	4225	15.8437	300	17	4.4
14.52	4266.67	15.8635	287	17.02	4.4
14.54	4283.33	15.8833	295	17.04	4.4
14.56	4516.67	15.903	328	17.06	4.4
14.58	4583.33	15.9228	270	17.08	4.4
14.6	4533.33	15.9425	341	17.1	4.4
14.62	4708.33	15.9623	317	17.12	4.4
14.64	4716.67	15.9821	325	17.14	4.4
14.66	4858.33	16.0018	309	17.16	4.4
14.68	4925	16.0216	331	17.18	4.4
14.7	5100	16.0413	307	17.2	4.4
14.72	5150	16.0611	350	17.22	4.4
14.74	5141.67	16.0809	344	17.24	4.4
14.76	5266.67	16.1006	337	17.26	4.4
14.78	5433.33	16.1204	342	17.28	4.4
14.8	5500	16.1401	384	17.3	4.4
14.82	5383.33	16.1599	335	17.32	4.4
14.84	5375	16.1796	400	17.34	4.4
14.86	5350	16.1994	336	17.36	4.4
14.88	5591.67	16.2192	368	17.38	4.4
14.9	5558.33	16.2389	350	17.4	4.4
14.92	5441.67	16.2587	378	17.42	4.4
14.94	5741.67	16.2784	387	17.44	4.4
14.96	6150	16.2982	390	17.46	4.4
14.98	5900	16.318	386	17.48	4.4
15	5841.67	16.3377	393	17.5	4.4
15.02	5975	16.3575	412	17.52	4.4
15.04	5808.33	16.3773	398	17.54	4.4
15.06	5900	16.397	423	17.56	4.4
15.08	5708.33	16.4168	433	17.58	4.4
15.1	5641.67	16.4365	432	17.6	4.4
15.12	5733.33	16.4563	396	17.62	4.43828
15.14	5533.33	16.4761	459	17.64	4.59531
15.16	5291.67	16.4958	435	17.66	4.77141
15.18	5258.33	16.5156	456	17.68	4.96913
15.2	5350	16.5353	443	17.7	5.1916
15.22	5158.33	16.5551	443	17.72	5.44262
15.24	5241.67	16.5749	417	17.74	5.7269
15.26	5325	16.5946	470	17.76	6.0503
15.28	5250	16.6144	482	17.78	6.4202
15.3	5183.33	16.6341	509	17.8	6.84603
15.32	5116.67	16.6539	468	17.82	7.33999
15.34	5116.67	16.6736	463	17.84	7.91809
15.36	5066.67	16.6934	484	17.86	8.6018
15.38	5025	16.7132	503	17.88	9.4207
15.4	5225	16.7329	517	17.9	10.4179
15.42	5441.67	16.7527	482	17.92	11.6624
15.44	5208.33	16.7724	509	17.94	13.2765
15.46	5533.33	16.7922	497	17.96	15.409
15.48	5641.67	16.812	536	17.98	18.5082
15.5	5500	16.8317	533	18	22.7928
15.52	5650	16.8515	537	18.02	28.3274
15.54	5716.67	16.8712	512	18.04	34.5745
15.56	5933.33	16.891	504	18.06	39.5114
15.58	5925	16.9108	523	18.08	39.7078
15.6	5866.67	16.9305	585	18.1	34.991
15.62	6150	16.9503	594	18.12	28.7463
15.64	6125	16.97	589	18.14	23.1378
15.66	6041.67	16.9898	551	18.16	18.7685
15.68	6375	17.0096	615	18.18	15.5994
15.7	6466.67	17.0293	553	18.2	13.3425
15.72	6408.33	17.0491	613	18.22	11.6864
15.74	6558.33	17.0688	625	18.24	10.4105
15.76	6525	17.0886	622	18.26	9.3876
15.78	6400	17.1084	611	18.28	8.54603
15.8	6308.33	17.1281	623	18.3	7.84143
15.82	6350	17.1479	643	18.32	7.24348
15.84	6541.67	17.1676	619	18.34	6.73024
15.86	6508.33	17.1874	628	18.36	6.28537
15.88	6525	17.2071	595	18.38	5.89641
15.9	6708.33	17.2269	694	18.4	5.55376
15.92	7116.67	17.2467	631	18.42	5.24988
15.94	7166.67	17.2664	611	18.44	4.97878
15.96	7191.67	17.2862	677	18.46	4.73566
15.98	7133.33	17.3059	649	18.48	4.51663
16	7291.67	17.3257	664	18.5	4.4
16.02	7508.33	17.3455	655	18.52	4.4
16.04	7458.33	17.3652	641	18.54	4.4
16.06	7666.67	17.385	673	18.56	4.4
16.08	7825	17.4047	653	18.58	4.4
16.1	7900	17.4245	708	18.6	4.4
16.12	7875	17.4443	666	18.62	4.4
16.14	8050	17.464	676	18.64	4.4
16.16	7925	17.4838	698	18.66	4.4
16.18	8050	17.5036	649	18.68	4.4
16.2	8316.67	17.5233	707	18.7	4.4
16.22	8391.67	17.5431	670	18.72	4.4
16.24	8666.67	17.5628	693	18.74	4.4
16.26	8858.33	17.5826	703	18.76	4.4
16.28	9050	17.6023	675	18.78	4.4
16.3	9125	17.6221	596	18.8	4.4
16.32	9358.33	17.6419	695	18.82	4.4
16.34	9741.67	17.6616	658	18.84	4.4
16.36	9575	17.6814	626	18.86	4.4
16.38	9391.67	17.7011	662	18.88	4.4
16.4	10016.7	17.7209	620	18.9	4.4
16.42	10366.7	17.7407	651	18.92	4.4
16.44	10250	17.7604	605	18.94	4.4
16.46	10233.3	17.7802	635	18.96	4.4
16.48	10633.3	17.7999	643	18.98	4.4
16.5	10466.7	17.8197	647	19	4.4
16.52	10450	17.8395	643	19.02	4.4
16.54	10750	17.8592	641	19.04	4.4
16.56	11033.3	17.879	631	19.06	4.4
16.58	11108.3	17.8987	621	19.08	4.4
16.6	11358.3	17.9185	619	19.1	4.4
16.62	11616.7	17.9383	583	19.12	4.4
16.64	11916.7	17.958	570	19.14	4.4
16.66	12116.7	17.9778	564	19.16	4.4
16.68	12283.3	17.9975	605	19.18	4.4
16.7	12200	18.0173	570	19.2	4.4
16.72	12475	18.0371	531	19.22	4.4
16.74	12825	18.0568	537	19.24	4.4
16.76	12566.7	18.0766	550	19.26	4.4
16.78	12391.7	18.0963	560	19.28	4.4
16.8	12425	18.1161	548	19.3	4.4
16.82	12733.3	18.1359	552	19.32	4.4
16.84	12966.7	18.1556	534	19.34	4.44602
16.86	12850	18.1754	590	19.36	4.87077
16.88	12991.7	18.1951	543	19.38	5.40608
16.9	12975	18.2149	577	19.4	6.10494
16.92	12975	18.2346	561	19.42	7.06063
16.94	13033.3	18.2544	503	19.44	8.41128
16.96	12883.3	18.2742	514	19.46	10.296
16.98	12766.7	18.2939	470	19.48	12.7584
17	13066.7	18.3137	532	19.5	15.5858
17.02	13333.3	18.3334	517	19.52	17.925
17.04	13375	18.3532	526	19.54	18.2137
17.06	13375	18.373	524	19.56	16.143
17.08	13616.7	18.3927	512	19.58	13.3041
17.1	13725	18.4125	496	19.6	10.7114
17.12	13783.3	18.4322	465	19.62	8.67563
17.14	13766.7	18.452	479	19.64	7.19329
17.16	14200	18.4718	463	19.66	6.13788
17.18	14600	18.4915	440	19.68	5.36566
17.2	14841.7	18.5113	467	19.7	4.77257
17.22	15008.3	18.5311	466	19.72	4.4
17.24	14750	18.5508	453	19.74	4.4
17.26	14950	18.5706	446	19.76	4.4
17.28	15525	18.5903	447	19.78	4.4
17.3	15841.7	18.6101	399	19.8	4.4
17.32	15841.7	18.6298	436	19.82	4.4
17.34	15583.3	18.6496	427	19.84	4.4
17.36	15650	18.6694	438	19.86	4.4
17.38	15791.7	18.6891	433	19.88	4.4
17.4	15433.3	18.7089	443	19.9	4.4
17.42	15516.7	18.7286	445	19.92	4.4
17.44	15658.3	18.7484	415	19.94	4.4
17.46	15766.7	18.7682	417	19.96	4.4
17.48	16150	18.7879	411	19.98	4.4
17.5	16383.3	18.8077	412	20	4.4
17.52	16233.3	18.8274	428	20.02	4.4
17.54	16425	18.8472	408	20.04	4.4
17.56	16550	18.867	410	20.06	4.4
17.58	16450	18.8867	374	20.08	4.4
17.6	16700	18.9065	380	20.1	4.4
17.62	16908.3	18.9262	416	20.12	4.4
17.64	17350	18.946	391	20.14	4.4
17.66	17591.7	18.9658	395	20.16	4.4
17.68	17233.3	18.9855	421	20.18	4.4
17.7	17266.7	19.0053	371	20.2	4.4
17.72	17583.3	19.025	404	20.22	4.4
17.74	17591.7	19.0448	390	20.24	4.4
17.76	17725	19.0646	405	20.26	4.4
17.78	17825	19.0843	376	20.28	4.4
17.8	17983.3	19.1041	403	20.3	4.4
17.82	17883.3	19.1238	394	20.32	4.4
17.84	18083.3	19.1436	398	20.34	4.4
17.86	18316.7	19.1634	393	20.36	4.4
17.88	18591.7	19.1831	404	20.38	4.4
17.9	18525	19.2029	392	20.4	4.4
17.92	18250	19.2226	388	20.42	4.4
17.94	18575	19.2424	355	20.44	4.4
17.96	18916.7	19.2621	370	20.46	4.4
17.98	19058.3	19.2819	395	20.48	4.4
18	19141.7	19.3017	372	20.5	4.4
18.02	19158.3	19.3214	389	20.52	4.4
18.04	19333.3	19.3412	375	20.54	4.4
18.06	19366.7	19.3609	373	20.56	4.4
18.08	19233.3	19.3807	361	20.58	4.4
18.1	19066.7	19.4005	356	20.6	4.4
18.12	19208.3	19.4202	388	20.62	4.4
18.14	19325	19.44	347	20.64	4.4
18.16	19333.3	19.4597	383	20.66	4.4
18.18	19525	19.4795	372	20.68	4.4
18.2	19225	19.4993	385	20.7	4.4
18.22	19041.7	19.519	365	20.72	4.4
18.24	18850	19.5388	401	20.74	4.4
18.26	19175	19.5585	363	20.76	4.4
18.28	18791.7	19.5783	384	20.78	4.4
18.3	18341.7	19.5981	359	20.8	4.4
18.32	18475	19.6178	379	20.82	4.4
18.34	18450	19.6376	373	20.84	4.4
18.36	18533.3	19.6573	387	20.86	4.4
18.38	18300	19.6771	381	20.88	4.4
18.4	17216.7	19.6969	362	20.9	4.4
18.42	16608.3	19.7166	350	20.92	4.4
18.44	17108.3	19.7364	381	20.94	4.4
18.46	16875	19.7561	327	20.96	4.4
18.48	16000	19.7759	348	20.98	4.4
18.5	15350	19.7957	362	21	4.4
18.52	14941.7	19.8154	368	21.02	4.4
18.54	14675	19.8352	389	21.04	4.4
18.56	14566.7	19.8549	376	21.06	4.4
18.58	14233.3	19.8747	375	21.08	4.4
18.6	13633.3	19.8945	355	21.1	4.4
18.62	13266.7	19.9142	376	21.12	4.4
18.64	12941.7	19.934	356	21.14	4.4
18.66	12825	19.9537	373	21.16	4.4
18.68	12716.7	19.9735	388	21.18	4.4
18.7	12383.3	19.9933	377	21.2	4.4
18.72	12075	20.013	381	21.22	4.4
18.74	11825	20.0328	404	21.24	4.4
18.76	11558.3	20.0525	392	21.26	4.4
18.78	11825	20.0723	364	21.28	4.4
18.8	11683.3	20.0921	368	21.3	4.4
18.82	11133.3	20.1118	420	21.32	4.4
18.84	11000	20.1316	408	21.34	4.4
18.86	11200	20.1513	383	21.36	4.4
18.88	11433.3	20.1711	356	21.38	4.4
18.9	11325	20.1909	422	21.4	4.4
18.92	11183.3	20.2106	393	21.42	4.4
18.94	11025	20.2304	372	21.44	4.4
18.96	10750	20.2501	388	21.46	4.4
18.98	10291.7	20.2699	338	21.48	4.4
19	10333.3	20.2897	401	21.5	4.4
19.02	10491.7	20.3094	406	21.52	4.4
19.04	10441.7	20.3292	396	21.54	4.4
19.06	10450	20.3489	365	21.56	4.4
19.08	10350	20.3687	415	21.58	4.4
19.1	10250	20.3884	396	21.6	4.4
19.12	10350	20.4082	416	21.62	4.4
19.14	10225	20.428	403	21.64	4.4
19.16	10000	20.4477	397	21.66	4.4
19.18	10225	20.4675	424	21.68	4.4
19.2	10050	20.4872	405	21.7	4.4
19.22	9825	20.507	463	21.72	4.4
19.24	9858.33	20.5268	411	21.74	4.4
19.26	9800	20.5465	400	21.76	4.4
19.28	9783.33	20.5663	356	21.78	4.4
19.3	9783.33	20.586	421	21.8	4.4
19.32	9700	20.6058	411	21.82	4.4
19.34	9675	20.6256	414	21.84	4.4
19.36	9925	20.6453	419	21.86	4.4
19.38	9858.33	20.6651	432	21.88	4.4
19.4	9516.67	20.6848	417	21.9	4.4
19.42	9616.67	20.7046	431	21.92	4.4
19.44	9758.33	20.7244	445	21.94	4.4
19.46	9700	20.7441	424	21.96	4.66093
19.48	9791.67	20.7639	436	21.98	5.10335
19.5	9766.67	20.7836	395	22	5.63595
19.52	9675	20.8034	442	22.02	6.29098
19.54	9633.33	20.8232	422	22.04	7.12371
19.56	9666.67	20.8429	472	22.06	8.23291
19.58	9875	20.8627	399	22.08	9.77561
19.6	9866.67	20.8824	476	22.1	11.9349
19.62	9700	20.9022	427	22.12	14.8174
19.64	9708.33	20.922	434	22.14	18.2908
19.66	9900	20.9417	452	22.16	21.6136
19.68	9833.33	20.9615	445	22.18	22.9774
19.7	9725	20.9812	452	22.2	21.2038
19.72	10016.7	21.001	474	22.22	17.7722
19.74	10166.7	21.0208	442	22.24	14.3592
19.76	9816.67	21.0405	435	22.26	11.5807
19.78	9683.33	21.0603	490	22.28	9.52016
19.8	9800	21.08	457	22.3	8.05152
19.82	9775	21.0998	528	22.32	6.99066
19.84	9766.67	21.1196	464	22.34	6.18858
19.86	9883.33	21.1393	500	22.36	5.55402
19.88	9741.67	21.1591	503	22.38	5.03637
19.9	9616.67	21.1788	463	22.4	4.60539
19.92	9766.67	21.1986	487	22.42	4.4
19.94	9733.33	21.2184	498	22.44	4.4
19.96	9733.33	21.2381	493	22.46	4.4
19.98	9666.67	21.2579	498	22.48	4.4
20	9600	21.2776	538	22.5	4.4
20.02	9625	21.2974	475	22.52	4.4
20.04	9791.67	21.3172	485	22.54	4.4
20.06	9958.33	21.3369	527	22.56	4.4
20.08	10075	21.3567	530	22.58	4.4
20.1	9891.67	21.3764	538	22.6	4.4
20.12	9741.67	21.3962	503	22.62	4.4
20.14	9708.33	21.4159	540	22.64	4.4
20.16	9908.33	21.4357	554	22.66	4.4
20.18	10025	21.4555	510	22.68	4.4
20.2	9725	21.4752	525	22.7	4.4
20.22	9716.67	21.495	500	22.72	4.4
20.24	9900	21.5147	580	22.74	4.4
20.26	10191.7	21.5345	522	22.76	4.4
20.28	10175	21.5543	601	22.78	4.4
20.3	9766.67	21.574	572	22.8	4.4
20.32	9691.67	21.5938	571	22.82	4.4
20.34	9900	21.6135	564	22.84	4.4
20.36	9991.67	21.6333	542	22.86	4.4
20.38	10141.7	21.6531	590	22.88	4.4
20.4	10400	21.6728	585	22.9	4.4
20.42	10541.7	21.6926	567	22.92	4.4
20.44	10550	21.7123	576	22.94	4.4
20.46	10400	21.7321	571	22.96	4.4
20.48	10558.3	21.7519	649	22.98	4.4
20.5	10691.7	21.7716	586	23	4.4
20.52	10683.3	21.7914	595	23.02	4.4
20.54	10433.3	21.8111	630	23.04	4.4
20.56	10475	21.8309	597	23.06	4.4
20.58	10691.7	21.8507	582	23.08	4.4
20.6	10866.7	21.8704	599	23.1	4.4
20.62	11183.3	21.8902	615	23.12	4.4
20.64	11008.3	21.9099	588	23.14	4.4
20.66	10391.7	21.9297	622	23.16	4.4
20.68	10491.7	21.9495	593	23.18	4.4
20.7	11133.3	21.9692	645	23.2	4.4
20.72	11083.3	21.989	634	23.22	4.4
20.74	11158.3	22.0087	652	23.24	4.4
20.76	10975	22.0285	662	23.26	4.4
20.78	10758.3	22.0482	608	23.28	4.4
20.8	11183.3	22.068	567	23.3	4.4
20.82	11491.7	22.0878	638	23.32	4.4
20.84	11558.3	22.1075	640	23.34	4.4
20.86	11433.3	22.1273	651	23.36	4.4
20.88	11216.7	22.1471	641	23.38	4.51906
20.9	11425	22.1668	662	23.4	4.66475
20.92	11658.3	22.1866	671	23.42	4.4
20.94	11766.7	22.2063	653	23.44	4.4
20.96	11933.3	22.2261	680	23.46	4.4
20.98	12000	22.2459	730	23.48	4.4
21	11933.3	22.2656	698	23.5	4.4
21.02	11791.7	22.2854	698	23.52	4.4
21.04	11975	22.3051	712	23.54	4.4
21.06	11983.3	22.3249	661	23.56	4.4
21.08	12075	22.3447	667	23.58	4.4
21.1	12333.3	22.3644	638	23.6	4.4
21.12	12716.7	22.3842	710	23.62	4.4
21.14	13133.3	22.4039	689	23.64	4.4
21.16	12991.7	22.4237	697	23.66	4.4
21.18	12783.3	22.4434	674	23.68	4.4
21.2	13041.7	22.4632	687	23.7	4.4
21.22	13041.7	22.483	710	23.72	4.4
21.24	12866.7	22.5027	676	23.74	4.4
21.26	13108.3	22.5225	718	23.76	4.4
21.28	13441.7	22.5422	738	23.78	4.4
21.3	13783.3	22.562	697	23.8	4.4
21.32	13750	22.5818	696	23.82	4.4
21.34	13641.7	22.6015	670	23.84	4.4
21.36	13741.7	22.6213	710	23.86	4.4
21.38	13650	22.641	721	23.88	4.4
21.4	13900	22.6608	644	23.9	4.4
21.42	14050	22.6806	647	23.92	4.4
21.44	13966.7	22.7003	718	23.94	4.4
21.46	14033.3	22.7201	700	23.96	4.4
21.48	13933.3	22.7398	696	23.98	4.4
21.5	13991.7	22.7596	721	24	4.4
21.52	13908.3	22.7794	692	24.02	4.4
21.54	14141.7	22.7991	679	24.04	4.4
21.56	14825	22.8189	725	24.06	4.4
21.58	15091.7	22.8386	670	24.08	4.4
21.6	14800	22.8584	688	24.1	4.4
21.62	14966.7	22.8782	712	24.12	4.4
21.64	15191.7	22.8979	724	24.14	4.4
21.66	15141.7	22.9177	672	24.16	4.4
21.68	15391.7	22.9374	664	24.18	4.4
21.7	15650	22.9572	662	24.2	4.4
21.72	15533.3	22.977	649	24.22	4.4
21.74	15733.3	22.9967	678	24.24	4.4
21.76	16033.3	23.0165	698	24.26	4.4
21.78	16050	23.0362	693	24.28	4.6223
21.8	15966.7	23.056	631	24.3	4.96603
21.82	16350	23.0757	626	24.32	5.36531
21.84	16458.3	23.0955	671	24.34	5.83431
21.86	16541.7	23.1153	635	24.36	6.39245
21.88	16808.3	23.135	658	24.38	7.06764
21.9	16791.7	23.1548	699	24.4	7.90388
21.92	16741.7	23.1745	634	24.42	8.978
21.94	16850	23.1943	689	24.44	10.4259
21.96	17383.3	23.2141	664	24.46	12.4527
21.98	17433.3	23.2338	670	24.48	15.2738
22	17550	23.2536	640	24.5	18.9741
22.02	17775	23.2734	650	24.52	23.2801
22.04	17716.7	23.2931	644	24.54	27.0109
22.06	17833.3	23.3129	655	24.56	27.8064
22.08	18116.7	23.3326	616	24.58	24.9549
22.1	18533.3	23.3524	652	24.6	20.6588
22.12	18366.7	23.3722	655	24.62	16.6536
22.14	18366.7	23.3919	658	24.64	13.4816
22.16	19000	23.4117	644	24.66	11.1644
22.18	19291.7	23.4314	634	24.68	9.51795
22.2	19325	23.4512	660	24.7	8.32092
22.22	19525	23.4709	620	24.72	7.40837
22.24	19300	23.4907	670	24.74	6.68318
22.26	19091.7	23.5105	695	24.76	6.09103
22.28	19091.7	23.5302	608	24.78	5.59895
22.3	19500	23.55	613	24.8	5.18475
22.32	19633.3	23.5697	626	24.82	4.8325
22.34	19475	23.5895	612	24.84	4.53039
22.36	19750	23.6093	635	24.86	4.4
22.38	20258.3	23.629	652	24.88	4.4
22.4	20258.3	23.6488	589	24.9	4.4
22.42	20058.3	23.6685	616	24.92	4.4
22.44	19983.3	23.6883	654	24.94	4.4
22.46	20350	23.7081	644	24.96	4.4
22.48	20833.3	23.7278	639	24.98	4.4
22.5	20725	23.7476	661	25	4.4
22.52	20400	23.7673	592	25.02	4.4
22.54	20208.3	23.7871	654	25.04	4.4
22.56	20250	23.8069	630	25.06	4.4
22.58	20616.7	23.8266	606	25.08	4.4
22.6	20808.3	23.8464	613	25.1	4.4
22.62	20708.3	23.8661	645	25.12	4.4
22.64	20575	23.8859	631	25.14	4.4
22.66	20700	23.9057	643	25.16	4.4
22.68	20650	23.9254	617	25.18	4.4
22.7	20250	23.9452	616	25.2	4.4
22.72	20691.7	23.9649	630	25.22	4.4
22.74	21183.3	23.9847	611	25.24	4.4
22.76	20733.3	24.0045	630	25.26	4.4
22.78	20750	24.0242	652	25.28	4.4
22.8	21175	24.044	638	25.3	4.4
22.82	21316.7	24.0637	643	25.32	4.4
22.84	20683.3	24.0835	666	25.34	4.4
22.86	20100	24.1032	630	25.36	4.4
22.88	20000	24.123	638	25.38	4.4
22.9	20425	24.1428	647	25.4	4.4
22.92	20100	24.1625	647	25.42	4.4
22.94	19666.7	24.1823	642	25.44	4.4984
22.96	20291.7	24.202	661	25.46	4.84878
22.98	20741.7	24.2218	616	25.48	5.27659
23	20650	24.2416	670	25.5	5.80751
23.02	20266.7	24.2613	647	25.52	6.48429
23.04	20166.7	24.2811	693	25.54	7.38355
23.06	20191.7	24.3009	673	25.56	8.6339
23.08	20075	24.3206	684	25.58	10.4032
23.1	20058.3	24.3404	656	25.6	12.8218
23.12	20075	24.3601	663	25.62	15.8508
23.14	20108.3	24.3799	696	25.64	19.0221
23.16	20291.7	24.3997	722	25.66	20.9355
23.18	20458.3	24.4194	688	25.68	20.0547
23.2	19825	24.4392	633	25.7	17.1606
23.22	19708.3	24.4589	728	25.72	13.9784
23.24	19816.7	24.4787	679	25.74	11.2959
23.26	19841.7	24.4984	684	25.76	9.27698
23.28	20108.3	24.5182	760	25.78	7.84067
23.3	20300	24.538	728	25.8	6.82127
23.32	20200	24.5577	699	25.82	6.06964
23.34	19783.3	24.5775	711	25.84	5.48973
23.36	19716.7	24.5972	800	25.86	5.02771
23.38	19791.7	24.617	733	25.88	4.65249
23.4	19908.3	24.6368	768	25.9	4.4
23.42	19825	24.6565	748	25.92	4.4
23.44	19808.3	24.6763	764	25.94	4.4
23.46	19675	24.696	766	25.96	4.4
23.48	19791.7	24.7158	723	25.98	4.4
23.5	19991.7	24.7356	710	26	4.4
23.52	19525	24.7553	736	26.02	4.4
23.54	19575	24.7751	773	26.04	4.4
23.56	19491.7	24.7948	751	26.06	4.4
23.58	19483.3	24.8146	801	26.08	4.4
23.6	19658.3	24.8344	783	26.1	4.4
23.62	19541.7	24.8541	761	26.12	4.4
23.64	19058.3	24.8739	833	26.14	4.4
23.66	19283.3	24.8936	816	26.16	4.4
23.68	19608.3	24.9134	788	26.18	4.4
23.7	19425	24.9332	788	26.2	4.4
23.72	19475	24.9529	804	26.22	4.4
23.74	19383.3	24.9727	802	26.24	4.4
23.76	19341.7	24.9924	820	26.26	4.4
23.78	19216.7	25.0122	841	26.28	4.4
23.8	18866.7	25.0319	878	26.3	4.4
23.82	18908.3	25.0517	865	26.32	4.4
23.84	19216.7	25.0715	804	26.34	4.4
23.86	19291.7	25.0912	882	26.36	4.4
23.88	19375	25.111	881	26.38	4.4
23.9	19300	25.1307	864	26.4	4.4
23.92	18733.3	25.1505	812	26.42	4.4
23.94	18791.7	25.1703	872	26.44	4.56484
23.96	18991.7	25.19	881	26.46	4.86074
23.98	19008.3	25.2098	861	26.48	5.20553
24	19091.7	25.2295	842	26.5	5.61042
24.02	19075	25.2493	907	26.52	6.09046
24.04	18958.3	25.2691	919	26.54	6.6664
24.06	19208.3	25.2888	897	26.56	7.3685
24.08	19450	25.3086	895	26.58	8.24523
24.1	19291.7	25.3284	919	26.6	9.38227
24.12	19066.7	25.3481	970	26.62	10.9294
24.14	19166.7	25.3679	894	26.64	13.1038
24.16	19383.3	25.3876	910	26.66	16.1163
24.18	19450	25.4074	930	26.68	20.0171
24.2	19658.3	25.4272	877	26.7	24.4357
24.22	20000	25.4469	880	26.72	27.9584
24.24	20125	25.4667	925	26.74	28.159
24.26	20125	25.4864	845	26.76	24.8554
24.28	19908.3	25.5062	919	26.78	20.436
24.3	19591.7	25.5259	877	26.8	16.4549
24.32	19708.3	25.5457	931	26.82	13.3495
24.34	20083.3	25.5655	899	26.84	11.0962
24.36	20633.3	25.5852	930	26.86	9.49207
24.38	20766.7	25.605	918	26.88	8.31581
24.4	20641.7	25.6247	861	26.9	7.41026
24.42	20966.7	25.6445	868	26.92	6.68456
24.44	21283.3	25.6643	902	26.94	6.08752
24.46	21291.7	25.684	876	26.96	5.58753
24.48	21900	25.7038	902	26.98	5.16304
24.5	21758.3	25.7235	926	27	4.79842
24.52	21750	25.7433	842	27.02	4.48205
24.54	21608.3	25.7631	823	27.04	4.4
24.56	21791.7	25.7828	833	27.06	4.4
24.58	22300	25.8026	843	27.08	4.4
24.6	22600	25.8223	793	27.1	4.4
24.62	22475	25.8421	867	27.12	4.4
24.64	22833.3	25.8619	862	27.14	4.4
24.66	23591.7	25.8816	843	27.16	4.4
24.68	23333.3	25.9014	848	27.18	4.4
24.7	23108.3	25.9211	807	27.2	4.4
24.72	23641.7	25.9409	750	27.22	4.4
24.74	23700	25.9607	816	27.24	4.4
24.76	23683.3	25.9804	864	27.26	4.4
24.78	23908.3	26.0002	860	27.28	4.4
24.8	23958.3	26.0199	877	27.3	4.4
24.82	23908.3	26.0397	822	27.32	4.4
24.84	23908.3	26.0594	764	27.34	4.4
24.86	24225	26.0792	779	27.36	4.4
24.88	24183.3	26.099	779	27.38	4.4
24.9	24166.7	26.1187	756	27.4	4.4
24.92	24308.3	26.1385	764	27.42	4.4
24.94	24608.3	26.1582	772	27.44	4.4
24.96	24600	26.178	767	27.46	4.4
24.98	25183.3	26.1978	756	27.48	4.4
25	25058.3	26.2175	756	27.5	4.4
25.02	24833.3	26.2373	751	27.52	4.4
25.04	24541.7	26.257	747	27.54	4.4
25.06	24608.3	26.2768	709	27.56	4.4
25.08	25016.7	26.2966	731	27.58	4.4
25.1	25350	26.3163	710	27.6	4.4
25.12	25241.7	26.3361	697	27.62	4.4
25.14	25150	26.3559	689	27.64	4.4
25.16	25550	26.3756	667	27.66	4.4
25.18	25625	26.3954	687	27.68	4.4
25.2	25958.3	26.4151	661	27.7	4.4
25.22	26250	26.4349	695	27.72	4.4
25.24	26033.3	26.4546	686	27.74	4.4
25.26	26258.3	26.4744	711	27.76	4.4
25.28	26416.7	26.4942	678	27.78	4.4
25.3	26583.3	26.5139	618	27.8	4.4
25.32	26608.3	26.5337	667	27.82	4.4
25.34	27291.7	26.5534	608	27.84	4.4
25.36	27633.3	26.5732	660	27.86	4.4
25.38	27641.7	26.593	666	27.88	4.4
25.4	27866.7	26.6127	611	27.9	4.4
25.42	27641.7	26.6325	633	27.92	4.4
25.44	27383.3	26.6522	599	27.94	4.4
25.46	27966.7	26.672	621	27.96	4.4
25.48	28358.3	26.6918	592	27.98	4.4
25.5	28408.3	26.7115	627	28	4.4
25.52	28266.7	26.7313	593	28.02	4.4
25.54	28450	26.751	574	28.04	4.4
25.56	28716.7	26.7708	599	28.06	4.4
25.58	28675	26.7906	592	28.08	4.4
25.6	28450	26.8103	557	28.1	4.4
25.62	29058.3	26.8301	585	28.12	4.4
25.64	29416.7	26.8498	532	28.14	4.4
25.66	29600	26.8696	512	28.16	4.4
25.68	29750	26.8894	526	28.18	4.4
25.7	29500	26.9091	514	28.2	4.4
25.72	29291.7	26.9289	583	28.22	4.4
25.74	28966.7	26.9486	532	28.24	4.4
25.76	29091.7	26.9684	523	28.26	4.4
25.78	29566.7	26.9882	488	28.28	4.4
25.8	29183.3	27.0079	523	28.3	4.4
25.82	28883.3	27.0277	519	28.32	4.4
25.84	29266.7	27.0474	516	28.34	4.4
25.86	29766.7	27.0672	462	28.36	4.4
25.88	29691.7	27.087	475	28.38	4.4
25.9	29633.3	27.1067	495	28.4	4.4
25.92	29333.3	27.1265	457	28.42	4.4
25.94	29316.7	27.1462	501	28.44	4.4
25.96	29366.7	27.166	456	28.46	4.4
25.98	29233.3	27.1857	439	28.48	4.4
26	29400	27.2055	433	28.5	4.4
26.02	29125	27.2253	456	28.52	4.4
26.04	28791.7	27.245	445	28.54	4.4
26.06	28400	27.2648	450	28.56	4.4
26.08	27983.3	27.2845	465	28.58	4.4
26.1	28091.7	27.3043	439	28.6	4.4
26.12	27908.3	27.3241	419	28.62	4.4
26.14	27558.3	27.3438	425	28.64	4.4
26.16	27791.7	27.3636	417	28.66	4.4
26.18	27625	27.3834	435	28.68	4.4
26.2	27450	27.4031	383	28.7	4.91017
26.22	27158.3	27.4229	403	28.72	5.98457
26.24	27133.3	27.4426	398	28.74	6.93933
26.26	27325	27.4624	371	28.76	7.18235
26.28	26466.7	27.4821	424	28.78	6.50024
26.3	26425	27.5019	379	28.8	5.43869
26.32	26691.7	27.5217	379	28.82	4.4521
26.34	26475	27.5414	404	28.84	4.4
26.36	25908.3	27.5612	349	28.86	4.4
26.38	25416.7	27.5809	383	28.88	4.4
26.4	25158.3	27.6007	384	28.9	4.4
26.42	25575	27.6205	414	28.92	4.4
26.44	25775	27.6402	363	28.94	4.4
26.46	25683.3	27.66	391	28.96	4.4
26.48	25183.3	27.6797	378	28.98	4.4
26.5	24433.3	27.6995	356	29	4.4
26.52	23933.3	27.7193	363	29.02	4.4
26.54	24233.3	27.739	346	29.04	4.4
26.56	24041.7	27.7588	336	29.06	4.4
26.58	24108.3	27.7785	350	29.08	4.4
26.6	23783.3	27.7983	344	29.1	4.4
26.62	23383.3	27.8181	338	29.12	4.4
26.64	23391.7	27.8378	341	29.14	4.4
26.66	23483.3	27.8576	348	29.16	4.4
26.68	23766.7	27.8773	361	29.18	4.4
26.7	23108.3	27.8971	345	29.2	4.4
26.72	22308.3	27.9169	331	29.22	4.4
26.74	22875	27.9366	316	29.24	4.4
26.76	22225	27.9564	349	29.26	4.4
26.78	22058.3	27.9761	347	29.28	4.4
26.8	22308.3	27.9959	318	29.3	4.4
26.82	21558.3	28.0157	346	29.32	4.4
26.84	21350	28.0354	326	29.34	4.4
26.86	21133.3	28.0552	314	29.36	4.4
26.88	21375	28.0749	291	29.38	4.4
26.9	20716.7	28.0947	312	29.4	4.4
26.92	21208.3	28.1145	275	29.42	4.4
26.94	21375	28.1342	333	29.44	4.4
26.96	20558.3	28.154	342	29.46	4.44619
26.98	20308.3	28.1737	295	29.48	4.78596
27	19925	28.1935	297	29.5	5.18462
27.02	19383.3	28.2132	333	29.52	5.65813
27.04	19375	28.233	303	29.54	6.22908
27.06	19075	28.2528	315	29.56	6.93213
27.08	18941.7	28.2725	293	29.58	7.82641
27.1	18758.3	28.2923	324	29.6	9.0178
27.12	18233.3	28.312	293	29.62	10.6759
27.14	17650	28.3318	292	29.64	13.0016
27.16	17750	28.3516	297	29.66	16.117
27.18	17541.7	28.3713	332	29.68	19.8908
27.2	16708.3	28.3911	285	29.7	23.5447
27.22	16416.7	28.4108	305	29.72	25.1329
27.24	16208.3	28.4306	290	29.74	23.2925
27.26	15991.7	28.4504	274	29.76	19.5746
27.28	15450	28.4701	269	29.78	15.8436
27.3	15108.3	28.4899	301	29.8	12.8
27.32	15033.3	28.5096	271	29.82	10.5452
27.34	14733.3	28.5294	271	29.84	8.94486
27.36	14550	28.5492	274	29.86	7.79737
27.38	14466.7	28.5689	272	29.88	6.9382
27.4	14166.7	28.5887	251	29.9	6.26643
27.42	13958.3	28.6084	275	29.92	5.72586
27.44	13525	28.6282	233	29.94	5.28336
27.46	13508.3	28.648	238	29.96	4.91722
27.48	13608.3	28.6677	254	29.98	4.6121
27.5	13375	28.6875	236	30	4.4
27.52	12883.3	28.7072	246	30.02	4.4
27.54	12675	28.727	266	30.04	4.4
27.56	12908.3	28.7468	243	30.06	4.4
27.58	12783.3	28.7665	223	30.08	4.4
27.6	12641.7	28.7863	260	30.1	4.4
27.62	12466.7	28.806	214	30.12	4.4
27.64	12391.7	28.8258	229	30.14	4.4
27.66	12366.7	28.8456	258	30.16	4.4
27.68	11758.3	28.8653	264	30.18	4.4
27.7	12008.3	28.8851	250	30.2	4.4
27.72	12516.7	28.9048	228	30.22	4.4
27.74	11816.7	28.9246	225	30.24	4.4
27.76	11533.3	28.9444	225	30.26	4.4
27.78	11116.7	28.9641	236	30.28	4.4
27.8	11000	28.9839	218	30.3	4.4
27.82	10950	29.0036	242	30.32	4.4
27.84	10783.3	29.0234	220	30.34	4.4
27.86	10808.3	29.0432	236	30.36	4.4
27.88	10900	29.0629	226	30.38	4.44033
27.9	10916.7	29.0827	232	30.4	4.69922
27.92	10691.7	29.1024	227	30.42	5.00934
27.94	10491.7	29.1222	248	30.44	5.38257
27.96	10475	29.142	260	30.46	5.83528
27.98	10208.3	29.1617	239	30.48	6.39097
28	10458.3	29.1815	246	30.5	7.08635
28.02	10350	29.2012	241	30.52	7.98521
28.04	10266.7	29.221	214	30.54	9.20126
28.06	10141.7	29.2407	219	30.56	10.9108
28.08	9925	29.2605	228	30.58	13.3089
28.1	9841.67	29.2803	208	30.6	16.4899
28.12	10058.3	29.3	215	30.62	20.2581
28.14	9650	29.3198	218	30.64	23.6791
28.16	9291.67	29.3395	231	30.66	24.712
28.18	9658.33	29.3593	206	30.68	22.4413
28.2	9591.67	29.3791	205	30.7	18.6871
28.22	9333.33	29.3988	220	30.72	15.1013
28.24	9258.33	29.4186	199	30.74	12.2357
28.26	8916.67	29.4383	238	30.76	10.1362
28.28	8850	29.4581	230	30.78	8.64935
28.3	9116.67	29.4779	181	30.8	7.57728
28.32	8991.67	29.4976	205	30.82	6.76815
28.34	8833.33	29.5174	194	30.84	6.13152
28.36	8900	29.5371	234	30.86	5.61693
28.38	8558.33	29.5569	223	30.88	5.19415
28.4	8566.67	29.5767	212	30.9	4.84305
28.42	8583.33	29.5964	203	30.92	4.5493
28.44	8408.33	29.6162	213	30.94	4.4
28.46	8341.67	29.6359	202	30.96	4.4
28.48	8566.67	29.6557	175	30.98	4.4
28.5	8450	29.6755	194	31	4.4
28.52	8341.67	29.6952	166	31.02	4.4
28.54	8550	29.715	183	31.04	4.4
28.56	8608.33	29.7347	210	31.06	4.4
28.58	8683.33	29.7545	210	31.08	4.4
28.6	8566.67	29.7743	199	31.1	4.4
28.62	8450	29.794	203	31.12	4.4
28.64	8250	29.8138	199	31.14	4.4
28.66	8116.67	29.8335	185	31.16	4.4
28.68	7983.33	29.8533	190	31.18	4.4
28.7	8158.33	29.8731	182	31.2	4.4
28.72	8300	29.8928	213	31.22	4.4
28.74	8533.33	29.9126	180	31.24	4.4
28.76	8441.67	29.9323	179	31.26	4.4
28.78	8175	29.9521	182	31.28	4.4
28.8	7816.67	29.9718	185	31.3	4.4
28.82	7658.33	29.9916	195	31.32	4.4
28.84	7741.67	30.0114	198	31.34	4.62749
28.86	7675	30.0311	183	31.36	4.97153
28.88	7491.67	30.0509	203	31.38	5.39363
28.9	7633.33	30.0707	161	31.4	5.91826
28.92	7658.33	30.0904	209	31.42	6.58552
28.94	7800	30.1102	203	31.44	7.467
28.96	7683.33	30.1299	220	31.46	8.68592
28.98	7400	30.1497	193	31.48	10.4129
29	7275	30.1695	187	31.5	12.798
29.02	7083.33	30.1892	189	31.52	15.8444
29.04	7191.67	30.209	173	31.54	19.1784
29.06	7366.67	30.2287	168	31.56	21.5384
29.08	7050	30.2485	159	31.58	21.1547
29.1	6983.33	30.2682	181	31.6	18.3732
29.12	7025	30.288	183	31.62	15.037
29.14	7083.33	30.3078	169	31.64	12.1392
29.16	7325	30.3275	183	31.66	9.92397
29.18	7208.33	30.3473	165	31.68	8.33745
29.2	7150	30.367	179	31.7	7.21438
29.22	7358.33	30.3868	170	31.72	6.39247
29.24	6883.33	30.4066	161	31.74	5.76258
29.26	6891.67	30.4263	173	31.76	5.26287
29.28	7108.33	30.4461	170	31.78	4.85824
29.3	6616.67	30.4658	190	31.8	4.52664
29.32	6625	30.4856	163	31.82	4.4
29.34	7091.67	30.5054	164	31.84	4.4
29.36	7083.33	30.5251	164	31.86	4.4
29.38	7075	30.5449	189	31.88	4.4
29.4	6833.33	30.5646	177	31.9	4.4
29.42	6908.33	30.5844	156	31.92	4.4
29.44	6766.67	30.6042	182	31.94	4.4
29.46	6508.33	30.6239	172	31.96	4.4
29.48	6950	30.6437	177	31.98	4.4
29.5	7066.67	30.6634	156	32	4.4
29.52	7025	30.6832	180	32.02	4.4
29.54	6850	30.703	138	32.04	4.4
29.56	6958.33	30.7227	170	32.06	4.4
29.58	6916.67	30.7425	169	32.08	4.4
29.6	6891.67	30.7622	169	32.1	4.4
29.62	6916.67	30.782	142	32.12	4.4
29.64	6791.67	30.8018	147	32.14	4.4
29.66	6758.33	30.8215	184	32.16	4.4
29.68	6791.67	30.8413	167	32.18	4.4
29.7	6875	30.861	168	32.2	4.4
29.72	6975	30.8808	168	32.22	4.45205
29.74	7083.33	30.9006	151	32.24	4.78328
29.76	7141.67	30.9203	161	32.26	5.18604
29.78	7225	30.9401	156	32.28	5.68123
29.8	7091.67	30.9598	162	32.3	6.30146
29.82	7308.33	30.9796	158	32.32	7.10344
29.84	7066.67	30.9993	149	32.34	8.18831
29.86	7100	31.0191	153	32.36	9.71314
29.88	7216.67	31.0389	133	32.38	11.8522
29.9	7116.67	31.0586	174	32.4	14.6907
29.92	7191.67	31.0784	164	32.42	18.0568
29.94	7300	31.0982	155	32.44	21.1233
29.96	7125	31.1179	159	32.46	22.0709
29.98	7208.33	31.1377	152	32.48	20.0602
30	7258.33	31.1574	160	32.5	16.706
30.02	7116.67	31.1772	141	32.52	13.4932
30.04	6925	31.197	157	32.54	10.9207
30.06	6858.33	31.2167	145	32.56	9.0319
30.08	6558.33	31.2365	140	32.58	7.69113
30.1	6416.67	31.2562	167	32.6	6.7216
30.12	6300	31.276	155	32.62	5.98717
30.14	6400	31.2958	176	32.64	5.40648
30.16	6366.67	31.3155	163	32.66	4.93415
30.18	6016.67	31.3353	187	32.68	4.54299
30.2	5800	31.355	167	32.7	4.4
30.22	5816.67	31.3748	145	32.72	4.4
30.24	5950	31.3945	142	32.74	4.4
30.26	5858.33	31.4143	156	32.76	4.4
30.28	5616.67	31.4341	161	32.78	4.4
30.3	5783.33	31.4538	169	32.8	4.4
30.32	5858.33	31.4736	149	32.82	4.4
30.34	5550	31.4933	144	32.84	4.4
30.36	5566.67	31.5131	183	32.86	4.4
30.38	5633.33	31.5329	163	32.88	4.4
30.4	5416.67	31.5526	150	32.9	4.4
30.42	5366.67	31.5724	137	32.92	4.4
30.44	5433.33	31.5921	136	32.94	4.4
30.46	5650	31.6119	183	32.96	4.4
30.48	5716.67	31.6317	153	32.98	4.4
30.5	5466.67	31.6514	147	33	4.4
30.52	5200	31.6712	174	33.02	4.4
30.54	5350	31.6909	173	33.04	4.4
30.56	5508.33	31.7107	166	33.06	4.4
30.58	5608.33	31.7305	156	33.08	4.4
30.6	5916.67	31.7502	181	33.1	4.4
30.62	5766.67	31.77	161	33.12	4.4
30.64	5525	31.7897	152	33.14	4.4
30.66	5425	31.8095	148	33.16	4.4
30.68	5466.67	31.8293	147	33.18	4.4
30.7	5591.67	31.849	148	33.2	4.4
30.72	5591.67	31.8688	137	33.22	5.04226
30.74	5450	31.8885	158	33.24	6.02791
30.76	5575	31.9083	157	33.26	7.38643
30.78	5625	31.928	143	33.28	9.0933
30.8	5691.67	31.9478	155	33.3	10.8739
30.82	5750	31.9676	150	33.32	11.9204
30.84	6000	31.9873	146	33.34	11.3809
30.86	5866.67	32.0071	155	33.36	9.731
30.88	5641.67	32.0269	157	33.38	7.93964
30.9	5633.33	32.0466	160	33.4	6.43931
30.92	5950	32.0664	169	33.42	5.31648
30.94	5691.67	32.0861	162	33.44	4.52179
30.96	5600	32.1059	175	33.46	4.4
30.98	5675	32.1257	147	33.48	4.4
31	5525	32.1454	152	33.5	4.4
31.02	5433.33	32.1652	143	33.52	4.4
31.04	5350	32.1849	151	33.54	4.4
31.06	5691.67	32.2047	180	33.56	4.4
31.08	5633.33	32.2244	137	33.58	4.4
31.1	5241.67	32.2442	159	33.6	4.4
31.12	4933.33	32.264	124	33.62	4.4
31.14	4925	32.2837	169	33.64	4.4
31.16	5025	32.3035	138	33.66	4.4
31.18	5058.33	32.3233	161	33.68	4.4
31.2	5091.67	32.343	142	33.7	4.4
31.22	4916.67	32.3628	136	33.72	4.4
31.24	4941.67	32.3825	164	33.74	4.4
31.26	5041.67	32.4023	159	33.76	4.4
31.28	4933.33	32.422	173	33.78	4.4
31.3	4625	32.4418	134	33.8	4.4
31.32	4933.33	32.4616	148	33.82	4.4
31.34	4925	32.4813	156	33.84	4.4
31.36	5050	32.5011	146	33.86	4.4
31.38	5091.67	32.5208	155	33.88	4.4
31.4	5041.67	32.5406	130	33.9	4.4
31.42	5058.33	32.5604	136	33.92	4.4
31.44	5100	32.5801	165	33.94	4.4
31.46	5108.33	32.5999	139	33.96	4.4
31.48	4925	32.6196	131	33.98	4.4
31.5	5033.33	32.6394	174	34	4.4
31.52	5358.33	32.6592	158	34.02	4.4
31.54	5183.33	32.6789	160	34.04	4.71417
31.56	5016.67	32.6987	147	34.06	5.44013
31.58	4950	32.7184	135	34.08	6.46729
31.6	5058.33	32.7382	134	34.1	7.90025
31.62	4950	32.758	142	34.12	9.76813
31.64	5133.33	32.7777	138	34.14	11.8994
31.66	5283.33	32.7975	134	34.16	13.6236
31.68	5183.33	32.8172	166	34.18	13.7638
31.7	5208.33	32.837	138	34.2	12.196
31.72	5258.33	32.8568	159	34.22	10.0726
31.74	5433.33	32.8765	139	34.24	8.16207
31.76	5458.33	32.8963	163	34.26	6.68318
31.78	5341.67	32.916	154	34.28	5.62516
31.8	5266.67	32.9358	180	34.3	4.88829
31.82	5241.67	32.9556	188	34.32	4.4
31.84	5258.33	32.9753	155	34.34	4.4
31.86	5166.67	32.9951	150	34.36	4.4
31.88	5233.33	33.0148	150	34.38	4.4
31.9	5383.33	33.0346	133	34.4	4.4
31.92	5483.33	33.0543	158	34.42	4.4
31.94	5266.67	33.0741	143	34.44	4.4
31.96	4975	33.0939	122	34.46	4.4
31.98	4941.67	33.1136	137	34.48	4.4
32	5158.33	33.1334	143	34.5	4.4
32.02	5075	33.1531	133	34.52	4.4
32.04	4833.33	33.1729	134	34.54	4.4
32.06	4708.33	33.1927	119	34.56	4.4
32.08	4716.67	33.2124	158	34.58	4.4
32.1	4616.67	33.2322	135	34.6	4.4
32.12	4558.33	33.252	113	34.62	4.4
32.14	4658.33	33.2717	136	34.64	4.4
32.16	4641.67	33.2915	129	34.66	4.4
32.18	4708.33	33.3112	125	34.68	4.4
32.2	4858.33	33.331	123	34.7	4.4
32.22	4666.67	33.3507	108	34.72	4.4
32.24	4608.33	33.3705	114	34.74	4.4
32.26	4716.67	33.3903	147	34.76	4.53459
32.28	4800	33.41	112	34.78	4.89395
32.3	4666.67	33.4298	125	34.8	5.31199
32.32	4658.33	33.4495	143	34.82	5.83564
32.34	4675	33.4693	107	34.84	6.48208
32.36	4750	33.4891	143	34.86	7.30411
32.38	4825	33.5088	115	34.88	8.39653
32.4	4825	33.5286	106	34.9	9.91423
32.42	4916.67	33.5483	123	34.92	12.048
32.44	4608.33	33.5681	134	34.94	14.9269
32.46	5058.33	33.5879	116	34.96	18.4607
32.48	5116.67	33.6076	128	34.98	22.0008
32.5	5125	33.6274	113	35	23.7988
32.52	4916.67	33.6471	109	35.02	22.3481
32.54	4933.33	33.6669	109	35.04	18.8987
32.56	5025	33.6867	134	35.06	15.311
32.58	5058.33	33.7064	129	35.08	12.3401
32.6	5083.33	33.7262	115	35.1	10.1177
32.62	5225	33.7459	122	35.12	8.53123
32.64	5100	33.7657	96	35.14	7.40772
32.66	5183.33	33.7855	124	35.16	6.55425
32.68	5091.67	33.8052	111	35.18	5.88371
32.7	5091.67	33.825	116	35.2	5.33939
32.72	4875	33.8447	123	35.22	4.88817
32.74	4900	33.8645	111	35.24	4.50844
32.76	4916.67	33.8843	120	35.26	4.4
32.78	4875	33.904	121	35.28	4.4
32.8	4816.67	33.9238	120	35.3	4.4
32.82	4775	33.9435	120	35.32	4.4
32.84	4758.33	33.9633	109	35.34	4.4
32.86	4616.67	33.983	112	35.36	4.4
32.88	4583.33	34.0028	95	35.38	4.4
32.9	4491.67	34.0226	119	35.4	4.4
32.92	4541.67	34.0423	97	35.42	4.4
32.94	4508.33	34.0621	113	35.44	4.4
32.96	4483.33	34.0819	116	35.46	4.4
32.98	4300	34.1016	105	35.48	4.4
33	4466.67	34.1214	101	35.5	4.4
33.02	4375	34.1411	113	35.52	4.4
33.04	4291.67	34.1609	113	35.54	4.4
33.06	4116.67	34.1806	104	35.56	4.4
33.08	4241.67	34.2004	109	35.58	4.4
33.1	4108.33	34.2202	127	35.6	4.4
33.12	4083.33	34.2399	100	35.62	4.4
33.14	4333.33	34.2597	101	35.64	4.4
33.16	4233.33	34.2794	115	35.66	4.4
33.18	4200	34.2992	110	35.68	4.4
33.2	4150	34.319	107	35.7	4.4
33.22	4033.33	34.3387	119	35.72	4.4
33.24	3891.67	34.3585	107	35.74	4.4
33.26	3950	34.3783	104	35.76	4.4
33.28	3966.67	34.398	100	35.78	4.4
33.3	4058.33	34.4178	112	35.8	4.4
33.32	4083.33	34.4375	131	35.82	4.4
33.34	4350	34.4573	104	35.84	4.4
33.36	4383.33	34.477	89	35.86	4.4
33.38	4083.33	34.4968	109	35.88	4.4
33.4	4083.33	34.5166	126	35.9	4.4
33.42	4058.33	34.5363	105	35.92	4.4
33.44	3883.33	34.5561	84	35.94	4.4
33.46	3983.33	34.5758	103	35.96	4.4
33.48	3916.67	34.5956	109	35.98	4.4
33.5	3875	34.6154	100	36	4.4
33.52	3791.67	34.6351	102	36.02	4.4
33.54	4091.67	34.6549	95	36.04	4.4
33.56	3983.33	34.6746	109	36.06	4.4
33.58	3983.33	34.6944	116	36.08	4.4
33.6	3750	34.7142	85	36.1	4.4
33.62	3883.33	34.7339	99	36.12	4.4
33.64	3866.67	34.7537	100	36.14	4.4
33.66	3883.33	34.7734	102	36.16	4.4
33.68	3991.67	34.7932	93	36.18	4.4
33.7	4050	34.813	100	36.2	4.4
33.72	3991.67	34.8327	118	36.22	4.4
33.74	3850	34.8525	90	36.24	4.4
33.76	3775	34.8722	74	36.26	4.4
33.78	3800	34.892	79	36.28	4.4
33.8	3941.67	34.9117	98	36.3	4.4
33.82	3883.33	34.9315	67	36.32	4.4
33.84	3866.67	34.9513	113	36.34	4.4
33.86	3850	34.971	85	36.36	4.4
33.88	3758.33	34.9908	101	36.38	4.4
33.9	3841.67	35.0106	96	36.4	4.4
33.92	3875	35.0303	98	36.42	4.4
33.94	3550	35.0501	96	36.44	4.4
33.96	3608.33	35.0698	87	36.46	4.69086
33.98	3550	35.0896	104	36.48	5.33275
34	3725	35.1093	84	36.5	6.20411
34.02	3466.67	35.1291	108	36.52	7.42764
34.04	3716.67	35.1489	90	36.54	9.12426
34.06	3966.67	35.1686	85	36.56	11.3263
34.08	3933.33	35.1884	80	36.58	13.8323
34.1	3683.33	35.2082	99	36.6	15.8588
34.12	3575	35.2279	85	36.62	16.0273
34.14	3941.67	35.2477	97	36.64	14.1871
34.16	3825	35.2674	98	36.66	11.6858
34.18	3625	35.2872	87	36.68	9.42475
34.2	3775	35.307	99	36.7	7.66185
34.22	3733.33	35.3267	79	36.72	6.39036
34.24	3716.67	35.3465	109	36.74	5.48983
34.26	3683.33	35.3662	95	36.76	4.83674
34.28	3658.33	35.386	99	36.78	4.4
34.3	3441.67	35.4057	97	36.8	4.4
34.32	3600	35.4255	98	36.82	4.4
34.34	3683.33	35.4453	84	36.84	4.4
34.36	3700	35.465	84	36.86	4.4
34.38	3883.33	35.4848	86	36.88	4.4
34.4	4083.33	35.5045	61	36.9	4.4
34.42	3750	35.5243	80	36.92	4.4
34.44	3775	35.5441	98	36.94	4.4
34.46	3858.33	35.5638	75	36.96	4.4
34.48	3941.67	35.5836	87	36.98	4.4
34.5	3783.33	35.6033	97	37	4.4
34.52	3708.33	35.6231	79	37.02	4.4
34.54	3683.33	35.6429	93	37.04	4.4
34.56	3791.67	35.6626	94	37.06	4.4
34.58	3700	35.6824	85	37.08	4.4
34.6	3475	35.7021	91	37.1	4.4
34.62	3616.67	35.7219	94	37.12	4.4
34.64	3400	35.7417	94	37.14	4.4
34.66	3425	35.7614	90	37.16	4.4
34.68	3516.67	35.7812	82	37.18	4.4
34.7	3316.67	35.8009	101	37.2	4.4
34.72	3383.33	35.8207	75	37.22	4.4
34.74	3533.33	35.8404	112	37.24	4.4
34.76	3641.67	35.8602	86	37.26	4.85251
34.78	3433.33	35.88	106	37.28	5.58885
34.8	3241.67	35.8997	75	37.3	6.63268
34.82	3475	35.9195	85	37.32	8.09729
34.84	3500	35.9393	83	37.34	10.0286
34.86	3433.33	35.959	104	37.36	12.2841
34.88	3458.33	35.9788	81	37.38	14.2448
34.9	3558.33	35.9985	87	37.4	14.6692
34.92	3725	36.0183	110	37.42	13.1752
34.94	3725	36.038	79	37.44	10.9184
34.96	3591.67	36.0578	90	37.46	8.81441
34.98	3483.33	36.0776	91	37.48	7.16547
35	3483.33	36.0973	94	37.5	5.95474
35.02	3625	36.1171	93	37.52	5.09729
35.04	3666.67	36.1369	95	37.54	4.4762
35.06	3891.67	36.1566	94	37.56	4.4
35.08	3700	36.1764	79	37.58	4.4
35.1	3883.33	36.1961	86	37.6	4.4
35.12	3941.67	36.2159	87	37.62	4.4
35.14	4066.67	36.2356	80	37.64	4.4
35.16	3958.33	36.2554	99	37.66	4.4
35.18	3925	36.2752	94	37.68	4.4
35.2	4041.67	36.2949	88	37.7	4.4
35.22	4200	36.3147	87	37.72	4.4
35.24	3916.67	36.3344	65	37.74	4.4
35.26	4000	36.3542	82	37.76	4.4
35.28	3825	36.374	78	37.78	4.4
35.3	3725	36.3937	64	37.8	4.4
35.32	3716.67	36.4135	74	37.82	4.4
35.34	3975	36.4332	82	37.84	4.4
35.36	3675	36.453	90	37.86	4.4
35.38	3700	36.4728	93	37.88	4.4
35.4	3258.33	36.4925	86	37.9	4.4
35.42	3325	36.5123	74	37.92	4.4
35.44	3558.33	36.532	93	37.94	4.4
35.46	3591.67	36.5518	97	37.96	4.4
35.48	3575	36.5716	94	37.98	4.4
35.5	3500	36.5913	85	38	4.4
35.52	3241.67	36.6111	74	38.02	4.4
35.54	3291.67	36.6308	90	38.04	4.4
35.56	3333.33	36.6506	90	38.06	4.4
35.58	3183.33	36.6704	87	38.08	4.4
35.6	3383.33	36.6901	100	38.1	4.4
35.62	3241.67	36.7099	96	38.12	5.15935
35.64	3216.67	36.7296	84	38.14	6.12715
35.66	3125	36.7494	80	38.16	6.68067
35.68	3158.33	36.7692	84	38.18	6.36248
35.7	3225	36.7889	81	38.2	5.45575
35.72	3158.33	36.8087	96	38.22	4.49987
35.74	3108.33	36.8284	98	38.24	4.4
35.76	3116.67	36.8482	81	38.26	4.4
35.78	3416.67	36.868	68	38.28	4.4
35.8	3400	36.8877	95	38.3	4.4
35.82	3058.33	36.9075	84	38.32	4.4
35.84	3100	36.9272	82	38.34	4.4
35.86	2958.33	36.947	82	38.36	4.4
35.88	3066.67	36.9667	83	38.38	4.4
35.9	3375	36.9865	90	38.4	4.4
35.92	3450	37.0063	89	38.42	4.4
35.94	3316.67	37.026	70	38.44	4.4
35.96	3300	37.0458	88	38.46	4.4
35.98	3233.33	37.0656	77	38.48	4.4
36	3025	37.0853	72	38.5	4.4
36.02	3150	37.1051	116	38.52	4.4
36.04	3300	37.1248	100	38.54	4.4
36.06	2908.33	37.1446	85	38.56	4.4
36.08	3141.67	37.1643	93	38.58	4.4
36.1	3133.33	37.1841	97	38.6	4.4
36.12	3200	37.2039	90	38.62	4.4
36.14	3116.67	37.2236	88	38.64	4.4
36.16	3216.67	37.2434	110	38.66	4.4
36.18	3341.67	37.2632	89	38.68	4.4
36.2	3133.33	37.2829	92	38.7	4.4
36.22	3358.33	37.3027	85	38.72	4.4
36.24	3200	37.3224	88	38.74	4.4
36.26	2900	37.3422	83	38.76	4.4
36.28	3008.33	37.3619	96	38.78	4.73428
36.3	2950	37.3817	78	38.8	5.44708
36.32	2933.33	37.4015	81	38.82	6.44234
36.34	3108.33	37.4212	86	38.84	7.84068
36.36	2933.33	37.441	75	38.86	9.70367
36.38	3033.33	37.4607	87	38.88	11.9732
36.4	3291.67	37.4805	90	38.9	14.1602
36.42	3233.33	37.5003	91	38.92	15.0891
36.44	3000	37.52	103	38.94	13.9601
36.46	3291.67	37.5398	90	38.96	11.7208
36.48	3125	37.5595	100	38.98	9.48256
36.5	3250	37.5793	92	39	7.65906
36.52	3466.67	37.5991	85	39.02	6.30847
36.54	3391.67	37.6188	77	39.04	5.34921
36.56	3216.67	37.6386	82	39.06	4.66032
36.58	3366.67	37.6583	82	39.08	4.4
36.6	3058.33	37.6781	90	39.1	4.4
36.62	3166.67	37.6979	83	39.12	4.4
36.64	3416.67	37.7176	107	39.14	4.4
36.66	3433.33	37.7374	85	39.16	4.4
36.68	3283.33	37.7571	88	39.18	4.4
36.7	3516.67	37.7769	87	39.2	4.4
36.72	3533.33	37.7967	90	39.22	4.4
36.74	3475	37.8164	81	39.24	4.4
36.76	3450	37.8362	72	39.26	4.4
36.78	3625	37.8559	81	39.28	4.4
36.8	3691.67	37.8757	75	39.3	4.4
36.82	3525	37.8954	93	39.32	4.4
36.84	3325	37.9152	94	39.34	4.4
36.86	3550	37.935	97	39.36	4.4
36.88	3200	37.9547	100	39.38	4.4
36.9	3500	37.9745	95	39.4	4.4
36.92	3333.33	37.9943	85	39.42	4.4
36.94	3558.33	38.014	107	39.44	4.4
36.96	3350	38.0338	108	39.46	4.4
36.98	3108.33	38.0535	98	39.48	4.4
37	3225	38.0733	78	39.5	4.4
37.02	3316.67	38.093	87	39.52	4.4
37.04	3266.67	38.1128	76	39.54	4.4
37.06	3225	38.1326	77	39.56	4.4
37.08	3275	38.1523	77	39.58	4.77384
37.1	3183.33	38.1721	80	39.6	5.85874
37.12	3241.67	38.1919	84	39.62	7.21528
37.14	3025	38.2116	90	39.64	8.61167
37.16	3116.67	38.2314	93	39.66	9.39774
37.18	2900	38.2511	81	39.68	8.92183
37.2	2608.33	38.2709	92	39.7	7.59887
37.22	2816.67	38.2906	98	39.72	6.18338
37.24	2975	38.3104	100	39.74	5.00127
37.26	3066.67	38.3302	104	39.76	4.4
37.28	3150	38.3499	80	39.78	4.4
37.3	3141.67	38.3697	77	39.8	4.4
37.32	3241.67	38.3894	84	39.82	4.4
37.34	3075	38.4092	66	39.84	4.4
37.36	2958.33	38.429	98	39.86	4.4
37.38	3108.33	38.4487	64	39.88	4.4
37.4	3083.33	38.4685	78	39.9	4.4
37.42	3058.33	38.4882	96	39.92	4.4
37.44	2950	38.508	97	39.94	4.4
37.46	3225	38.5278	80	39.96	4.4
37.48	3108.33	38.5475	106	39.98	4.4
37.5	3041.67	38.5673	81	40	4.4
37.52	3091.67	38.587	87	40.02	4.4
37.54	3208.33	38.6068	74	40.04	4.4
37.56	2991.67	38.6266	87	40.06	4.4
37.58	3150	38.6463	80	40.08	4.4
37.6	2875	38.6661	73	40.1	4.4
37.62	3191.67	38.6858	80	40.12	4.4
37.64	3050	38.7056	71	40.14	4.4
37.66	3125	38.7254	90	40.16	4.4
37.68	3025	38.7451	99	40.18	4.4
37.7	3175	38.7649	82	40.2	4.4
37.72	3250	38.7846	94	40.22	4.4
37.74	3391.67	38.8044	85	40.24	4.4
37.76	3108.33	38.8242	82	40.26	4.4
37.78	3141.67	38.8439	73	40.28	4.4
37.8	3250	38.8637	93	40.3	4.4
37.82	3141.67	38.8834	91	40.32	4.4
37.84	3000	38.9032	74	40.34	4.4
37.86	3000	38.923	87	40.36	4.4
37.88	3283.33	38.9427	98	40.38	4.4
37.9	2975	38.9625	90	40.4	4.4
37.92	2691.67	38.9822	99	40.42	4.4
37.94	2925	39.002	86	40.44	4.4
37.96	2933.33	39.0217	86	40.46	4.4
37.98	2975	39.0415	93	40.48	4.4
38	2950	39.0613	83	40.5	4.4
38.02	2941.67	39.081	81	40.52	4.4
38.04	2791.67	39.1008	79	40.54	4.4
38.06	2750	39.1206	81	40.56	4.4
38.08	2758.33	39.1403	75	40.58	4.4
38.1	2741.67	39.1601	81	40.6	4.4
38.12	3083.33	39.1798	89	40.62	4.4
38.14	3058.33	39.1996	84	40.64	4.4
38.16	2941.67	39.2193	86	40.66	4.4
38.18	2983.33	39.2391	92	40.68	4.4
38.2	2983.33	39.2589	81	40.7	4.4
38.22	2716.67	39.2786	89	40.72	4.4
38.24	2925	39.2984	90	40.74	4.4
38.26	2783.33	39.3182	111	40.76	4.4
38.28	2950	39.3379	82	40.78	4.4
38.3	2975	39.3577	86	40.8	4.4
38.32	2933.33	39.3774	87	40.82	4.4
38.34	2900	39.3972	77	40.84	4.4
38.36	2908.33	39.4169	82	40.86	4.4
38.38	2783.33	39.4367	98	40.88	4.4
38.4	2683.33	39.4565	81	40.9	4.4
38.42	2850	39.4762	88	40.92	4.4
38.44	2950	39.496	93	40.94	4.4
38.46	2891.67	39.5157	90	40.96	4.4
38.48	2783.33	39.5355	88	40.98	4.4
38.5	2975	39.5553	94	41	4.4
38.52	2708.33	39.575	87	41.02	4.4
38.54	2825	39.5948	81	41.04	4.4
38.56	2833.33	39.6145	71	41.06	4.4
38.58	2825	39.6343	79	41.08	4.4
38.6	2683.33	39.6541	112	41.1	4.4
38.62	2841.67	39.6738	95	41.12	4.4
38.64	3150	39.6936	78	41.14	4.4
38.66	2875	39.7133	92	41.16	4.4
38.68	2766.67	39.7331	84	41.18	4.4
38.7	2925	39.7529	74	41.2	4.4
38.72	2958.33	39.7726	97	41.22	4.4
38.74	2791.67	39.7924	90	41.24	4.4
38.76	2891.67	39.8121	84	41.26	4.4
38.78	3066.67	39.8319	70	41.28	4.4
38.8	2741.67	39.8516	93	41.3	4.4
38.82	2716.67	39.8714	73	41.32	4.4
38.84	2958.33	39.8912	81	41.34	4.4
38.86	3075	39.9109	94	41.36	4.4
38.88	2783.33	39.9307	96	41.38	4.4
38.9	2816.67	39.9504	91	41.4	4.4
38.92	2941.67	39.9702	91	41.42	4.4
38.94	3058.33	39.99	91	41.44	4.4
38.96	3108.33	40.0097	92	41.46	4.4
38.98	3250	40.0295	77	41.48	4.4
39	3016.67	40.0493	102	41.5	4.4
39.02	3025	40.069	83	41.52	4.4
39.04	2916.67	40.0888	91	41.54	4.4
39.06	2866.67	40.1085	102	41.56	4.4
39.08	2941.67	40.1283	84	41.58	4.4
39.1	3233.33	40.148	83	41.6	4.4
39.12	3075	40.1678	79	41.62	4.4
39.14	3183.33	40.1876	96	41.64	4.4
39.16	3083.33	40.2073	83	41.66	4.4
39.18	2958.33	40.2271	91	41.68	4.93255
39.2	2875	40.2469	91	41.7	5.64114
39.22	2775	40.2666	105	41.72	6.60961
39.24	3033.33	40.2864	93	41.74	7.96996
39.26	3216.67	40.3061	85	41.76	9.83859
39.28	3016.67	40.3259	93	41.78	12.2276
39.3	3233.33	40.3456	89	41.8	14.8343
39.32	3066.67	40.3654	79	41.82	16.6998
39.34	2933.33	40.3852	65	41.84	16.4383
39.36	2850	40.4049	84	41.86	14.2858
39.38	2825	40.4247	86	41.88	11.6784
39.4	2683.33	40.4444	92	41.9	9.40216
39.42	2825	40.4642	112	41.92	7.65378
39.44	2941.67	40.484	101	41.94	6.39482
39.46	2941.67	40.5037	101	41.96	5.49827
39.48	2900	40.5235	93	41.98	4.83753
39.5	2758.33	40.5432	77	42	4.4
39.52	2883.33	40.563	90	42.02	4.4
39.54	2916.67	40.5828	79	42.04	4.4
39.56	2866.67	40.6025	80	42.06	4.4
39.58	2883.33	40.6223	85	42.08	4.4
39.6	2825	40.642	81	42.1	4.4
39.62	2875	40.6618	73	42.12	4.4
39.64	2858.33	40.6816	77	42.14	4.4
39.66	2816.67	40.7013	87	42.16	4.4
39.68	2816.67	40.7211	86	42.18	4.4
39.7	2750	40.7408	93	42.2	4.4
39.72	2900	40.7606	83	42.22	4.4
39.74	2675	40.7804	88	42.24	4.4
39.76	2916.67	40.8001	75	42.26	4.4
39.78	2891.67	40.8199	92	42.28	4.4
39.8	2775	40.8396	82	42.3	4.4
39.82	2850	40.8594	84	42.32	4.4
39.84	3108.33	40.8792	97	42.34	4.4
39.86	3066.67	40.8989	90	42.36	4.4
39.88	3175	40.9187	84	42.38	4.4
39.9	3116.67	40.9384	87	42.4	4.4
39.92	2900	40.9582	76	42.42	4.4
39.94	2550	40.9779	80	42.44	4.4
39.96	2975	40.9977	95	42.46	4.4
39.98	3016.67	41.0175	74	42.48	4.4
40	2941.67	41.0372	79	42.5	4.4
40.02	2750	41.057	90	42.52	4.4
40.04	3083.33	41.0767	102	42.54	4.4
40.06	2975	41.0965	97	42.56	4.4
40.08	2883.33	41.1163	90	42.58	4.4
40.1	3183.33	41.136	82	42.6	4.4
40.12	2816.67	41.1558	102	42.62	4.4
40.14	2683.33	41.1756	94	42.64	4.4
40.16	2758.33	41.1953	104	42.66	4.4
40.18	2825	41.2151	84	42.68	4.4
40.2	2783.33	41.2348	101	42.7	4.4
40.22	2908.33	41.2546	75	42.72	4.4
40.24	2766.67	41.2743	83	42.74	4.4
40.26	2641.67	41.2941	93	42.76	4.4
40.28	2608.33	41.3139	82	42.78	4.4
40.3	3000	41.3336	70	42.8	4.4
40.32	2725	41.3534	76	42.82	4.4
40.34	2641.67	41.3731	97	42.84	4.4
40.36	2683.33	41.3929	97	42.86	4.4
40.38	2866.67	41.4127	91	42.88	4.4
40.4	3050	41.4324	104	42.9	4.4
40.42	3216.67	41.4522	97	42.92	4.4
40.44	3125	41.4719	96	42.94	4.4
40.46	2875	41.4917	92	42.96	4.4
40.48	2883.33	41.5115	104	42.98	4.4
40.5	2900	41.5312	82	43	4.4
40.52	3025	41.551	84	43.02	4.4
40.54	2708.33	41.5707	89	43.04	4.4
40.56	2600	41.5905	112	43.06	4.4
40.58	2833.33	41.6103	101	43.08	4.47374
40.6	3041.67	41.63	81	43.1	5.13054
40.62	3200	41.6498	81	43.12	6.04362
40.64	2725	41.6695	97	43.14	7.3341
40.66	2975	41.6893	97	43.16	9.07249
40.68	3016.67	41.7091	97	43.18	11.2143
40.7	2791.67	41.7288	82	43.2	13.3762
40.72	2875	41.7486	81	43.22	14.5076
40.74	2891.67	41.7683	92	43.24	13.6662
40.76	3016.67	41.7881	87	43.26	11.5816
40.78	2733.33	41.8079	80	43.28	9.39758
40.8	2816.67	41.8276	96	43.3	7.5866
40.82	2766.67	41.8474	106	43.32	6.21225
40.84	3125	41.8671	99	43.34	5.24665
40.86	2975	41.8869	85	43.36	4.55633
40.88	3025	41.9066	91	43.38	4.4
40.9	3108.33	41.9264	102	43.4	4.4
40.92	3100	41.9462	116	43.42	4.4
40.94	2958.33	41.9659	81	43.44	4.4
40.96	3041.67	41.9857	97	43.46	4.4
40.98	3075	42.0055	89	43.48	4.4
41	2975	42.0252	104	43.5	4.4
41.02	3141.67	42.045	100	43.52	4.4
41.04	3108.33	42.0647	105	43.54	4.4
41.06	3033.33	42.0845	98	43.56	4.4
41.08	3050	42.1043	88	43.58	4.4
41.1	2916.67	42.124	100	43.6	4.4
41.12	3216.67	42.1438	84	43.62	4.4
41.14	2858.33	42.1635	99	43.64	4.4
41.16	2833.33	42.1833	107	43.66	4.4
41.18	3041.67	42.203	100	43.68	4.4
41.2	2708.33	42.2228	94	43.7	4.4
41.22	3083.33	42.2426	105	43.72	4.4
41.24	2916.67	42.2623	84	43.74	4.4
41.26	2783.33	42.2821	98	43.76	4.4
41.28	3241.67	42.3018	97	43.78	4.4
41.3	3050	42.3216	76	43.8	4.4
41.32	2916.67	42.3414	112	43.82	4.4
41.34	2775	42.3611	89	43.84	4.81862
41.36	3066.67	42.3809	93	43.86	5.90686
41.38	3258.33	42.4006	84	43.88	7.0725
41.4	3316.67	42.4204	117	43.9	7.81729
41.42	3333.33	42.4402	112	43.92	7.54804
[truncated: 429 more rows]

## Sheet: 工作表4
Figure 5a
Figure 5b
		CFU count/ mL-1	Error bar
Dark with CM	T	14666.7	1699.67
	I	646.667	190.671
	B	80	16.3299
Dark with MM	T	12800	1296.15
	I	480	86.4099
	B	26.6667	9.42809
Light with CM	T	1860	256.645
	I	466.667	94.2809
	B	53.3333	9.42809
Light with MM	T	1	0.01
	I	1	0.01
	B	1	0.01
Figure 5c
MM						T				I				B
CM						T				I				B
